# Supplementary material for: Novel taxa and species diversity of Cordyceps sensu lato (Hypocreales, Ascomycota) developing on wireworms (Elateroidea and Tenebrionoidea, Coleoptera)
Source: MycoKeys. 2021 Mar 29;78:79–117. doi: 10.3897/mycokeys.78.61836 (PMC8021543; doi:10.3897/mycokeys.78.61836)
Supplement: XML Treatment for Ophiocordyceps borealis [file mycokeys.78.61836-treatment1.xml]

<!DOCTYPE tp:taxon-treatment
  PUBLIC "-//TaxonX//DTD Taxonomic Treatment Publishing DTD v0 20100105//EN" "tax-treatment-NSO.dtd">
<tp:taxon-treatment xmlns:tp="http://www.plazi.org/taxpub"><tp:treatment-meta><kwd-group><label>Taxon classification</label><kwd><named-content xmlns:xlink="http://www.w3.org/1999/xlink" content-type="kingdom">Fungi</named-content></kwd><kwd><named-content xmlns:xlink="http://www.w3.org/1999/xlink" content-type="order">Hypocreales</named-content></kwd><kwd><named-content xmlns:xlink="http://www.w3.org/1999/xlink" content-type="family">Ophiocordycipitaceae</named-content></kwd></kwd-group><mixed-citation publication-type="journal"><person-group><name><surname>Zha</surname><given-names>Ling-Sheng</given-names></name><name><surname>Kryukov</surname><given-names>Vadim Yu</given-names></name><name><surname>Ding</surname><given-names>Jian-Hua</given-names></name><name><surname>Jeewon</surname><given-names>Rajesh</given-names></name><name><surname>Chomnunti</surname><given-names>Putarak</given-names></name></person-group><article-title>Novel taxa and species diversity of <italic><tp:taxon-name><tp:taxon-name-part taxon-name-part-type="genus" reg="Cordyceps">Cordyceps</tp:taxon-name-part></tp:taxon-name></italic> sensu lato (<tp:taxon-name><tp:taxon-name-part taxon-name-part-type="order">Hypocreales</tp:taxon-name-part></tp:taxon-name>, <tp:taxon-name><tp:taxon-name-part taxon-name-part-type="phylum">Ascomycota</tp:taxon-name-part></tp:taxon-name>) developing on wireworms (<tp:taxon-name><tp:taxon-name-part taxon-name-part-type="superfamily">Elateroidea</tp:taxon-name-part></tp:taxon-name> and <tp:taxon-name><tp:taxon-name-part taxon-name-part-type="superfamily">Tenebrionoidea</tp:taxon-name-part></tp:taxon-name>, <tp:taxon-name><tp:taxon-name-part taxon-name-part-type="order">Coleoptera</tp:taxon-name-part></tp:taxon-name>)</article-title><source>MycoKeys</source><day>29</day><month>3</month><year>2021</year><volume>78</volume><fpage>79</fpage><lpage>117</lpage><pub-id pub-id-type="doi">10.3897/mycokeys.78.61836</pub-id></mixed-citation></tp:treatment-meta><tp:nomenclature><tp:taxon-name><object-id xmlns:xlink="http://www.w3.org/1999/xlink" content-type="arpha" xlink:type="simple">38B3409D-DD5D-54BF-8B40-6D26A0358542</object-id>
              <tp:taxon-name-part taxon-name-part-type="genus" reg="Ophiocordyceps">Ophiocordyceps</tp:taxon-name-part>
              <tp:taxon-name-part taxon-name-part-type="species" reg="borealis">borealis</tp:taxon-name-part>
              
            </tp:taxon-name><tp:taxon-authority>L.S. Zha &amp; P. Chomnunti</tp:taxon-authority><tp:taxon-status xmlns:xlink="http://www.w3.org/1999/xlink" xlink:type="simple">sp. nov.</tp:taxon-status><xref ref-type="fig" rid="F2">Fig. 2</xref></tp:nomenclature><tp:treatment-sec sec-type="etymology" id="SECID0E4QAI"><title>Etymology.</title><p>Referring to the region (south of boreal zone of the Russian Far East) from where the species was collected.</p></tp:treatment-sec><tp:treatment-sec sec-type="Sexual morph" id="SECID0ECRAI"><title>Sexual morph.</title><p>Parasitising <tp:taxon-name><tp:taxon-name-part taxon-name-part-type="superfamily">Elateroidea</tp:taxon-name-part></tp:taxon-name> larvae (<tp:taxon-name><tp:taxon-name-part taxon-name-part-type="order">Coleoptera</tp:taxon-name-part></tp:taxon-name>) living in fallen wood. The larvae are cylindrical, 11 mm long and 1.1–1.3 mm thick, yellowish-brown; their body cavity stuffed with milky yellow mycelia and their intersegmental membranes covered with many milky yellow and flocculent funiculi. <italic>Stromata</italic> arising from any part of larval body, single or paired, unbranched. Stipe grey, slender and cylindrical, fibrous and flexible, curved more or less, 10–13 mm long and 0.25–0.6 mm thick, surface relatively smooth but with many longitudinal wrinkles, apex pointed. <italic>Fertile part</italic> irregularly attached on one side of the surface of distal part of stipe, which resembles a mass of insect eggs that are clustered together or separated into several lumps; substrate layer milky white, surface milky yellow accompanied by lavender and dotted with numerous black ostioles. <italic>Perithecia</italic> immersed, densely arranged, obliquely or at right angles to the surface of stipe, pyriform, neck unconspicuous, 220–290 × 120–150 µm and their tops obtuse; walls dark brown and 25–32 µm thick; ostioles slightly thickened and slightly protruding over the surface of fertile part. <italic>Asci</italic> cylindrical, 6–8 µm in diameter; caps hemispherical, 5–6 (<italic>x</italic>– = 5.5, n = 30) µm wide and 3.5–5 (<italic>x</italic>– = 4.2, n = 30) µm high. <italic>Ascospores</italic> filiform and elongate, multi-septate (far more than 3), not easy to break into part-spores; part-spores cylindrical, truncated at both ends, 10–15 (<italic>x</italic>– = 12.2, n = 30) × 2 μm. <bold>Asexual morph.</bold> Unknown.</p><fig id="F2" position="float" orientation="portrait"><object-id xmlns:xlink="http://www.w3.org/1999/xlink" content-type="doi" xlink:type="simple">10.3897/mycokeys.78.61836.figure2</object-id><object-id xmlns:xlink="http://www.w3.org/1999/xlink" content-type="arpha" xlink:type="simple">D56D849D-349B-5AB1-856D-B0D2965E4E90</object-id><label>Figure 2.</label><caption><p><italic><tp:taxon-name><tp:taxon-name-part taxon-name-part-type="genus" reg="Ophiocordyceps">Ophiocordyceps</tp:taxon-name-part> <tp:taxon-name-part taxon-name-part-type="species" reg="borealis">borealis</tp:taxon-name-part></tp:taxon-name></italic><bold>a–c</bold> stromata arising from the different parts of larval bodies <bold>d</bold> apical ends of stromata <bold>e</bold> transverse section of fertile part, on which densely arranged perithecia are shown <bold>f</bold> asci <bold>g</bold> ascospores. Scale bars: 2 mm (<bold>a–c</bold>); 1 mm (<bold>d</bold>); 100 µm (<bold>e</bold>), 10 µm (<bold>f, g</bold>).</p></caption><graphic xmlns:xlink="http://www.w3.org/1999/xlink" xlink:href="mycokeys-78-079-g002.jpg" position="float" orientation="portrait" xlink:type="simple" id="oo_524794.jpg"><uri content-type="original_file" xlink:type="simple">https://binary.pensoft.net/fig/524794</uri></graphic></fig></tp:treatment-sec><tp:treatment-sec sec-type="material" id="SECID0ENVAI"><title>Material examined.</title><p>Russia, the Russian Far East, Primorskiy Krai, National Park Land of the Leopard, Natural Reserve Kedrovaya Pad, <named-content xmlns:xlink="http://www.w3.org/1999/xlink" content-type="dwc:verbatimCoordinates" xlink:type="simple"><named-content content-type="geo-json" specific-use="{&#34;type&#34;:&#34;Point&#34;,&#34;coordinates&#34;:[131.554944,43.098278]}" id="NCID0EWVAI" xlink:type="simple">43°05'53.8"N, 131°33'17.8"E</named-content></named-content>, 10 August 2016, Oksana Tomilova &amp; Vadim Yu Kryukov (<named-content xmlns:xlink="http://www.w3.org/1999/xlink" content-type="dwc:institutional_code" xlink:type="simple">MFLU</named-content> 18-0163, <bold>holotype</bold>; <named-content xmlns:xlink="http://www.w3.org/1999/xlink" content-type="dwc:institutional_code" xlink:type="simple">GACP</named-content> R16002 and <named-content xmlns:xlink="http://www.w3.org/1999/xlink" content-type="dwc:institutional_code" xlink:type="simple">GACP</named-content> R16003, <bold>paratypes</bold>).</p></tp:treatment-sec><tp:treatment-sec sec-type="distribution" id="SECID0EOWAI"><title>Known distribution.</title><p>Russia (Primorskiy Krai).</p></tp:treatment-sec><tp:treatment-sec sec-type="host" id="SECID0ETWAI"><title>Hosts.</title><p>Growing on <tp:taxon-name><tp:taxon-name-part taxon-name-part-type="superfamily">Elateroidea</tp:taxon-name-part></tp:taxon-name> larvae (<tp:taxon-name><tp:taxon-name-part taxon-name-part-type="order">Coleoptera</tp:taxon-name-part></tp:taxon-name>) living in fallen wood in a deciduous forest.</p></tp:treatment-sec><tp:treatment-sec sec-type="notes" id="SECID0EDXAI"><title>Notes.</title><p>The new species is morphologically similar to <italic><tp:taxon-name><tp:taxon-name-part taxon-name-part-type="genus" reg="Ophiocordyceps">O.</tp:taxon-name-part> <tp:taxon-name-part taxon-name-part-type="species" reg="purpureostromata">purpureostromata</tp:taxon-name-part></tp:taxon-name></italic> (≡ <italic><tp:taxon-name><tp:taxon-name-part taxon-name-part-type="genus" reg="Cordyceps">C.</tp:taxon-name-part> <tp:taxon-name-part taxon-name-part-type="species" reg="purpureostromata">purpureostromata</tp:taxon-name-part></tp:taxon-name></italic>), but their stipes and ascospores are distinct. In <italic><tp:taxon-name><tp:taxon-name-part taxon-name-part-type="genus" reg="Ophiocordyceps">O.</tp:taxon-name-part> <tp:taxon-name-part taxon-name-part-type="species" reg="purpureostromata">purpureostromata</tp:taxon-name-part></tp:taxon-name></italic>, stipe is thicker (0.6–1 mm in diameter) and has hairs (0.25–0.6 mm in diameter and without hair in <italic><tp:taxon-name><tp:taxon-name-part taxon-name-part-type="genus" reg="Ophiocordyceps">O.</tp:taxon-name-part> <tp:taxon-name-part taxon-name-part-type="species" reg="borealis">borealis</tp:taxon-name-part></tp:taxon-name></italic>), ascospores are only 65–75 × 10 µm long and 3-septate (elongate and far more than 3-septate in <italic><tp:taxon-name><tp:taxon-name-part taxon-name-part-type="genus" reg="Ophiocordyceps">O.</tp:taxon-name-part> <tp:taxon-name-part taxon-name-part-type="species" reg="borealis">borealis</tp:taxon-name-part></tp:taxon-name></italic>) and part-spores are 13–23 µm long (10–15 µm long in <italic><tp:taxon-name><tp:taxon-name-part taxon-name-part-type="genus" reg="Ophiocordyceps">O.</tp:taxon-name-part> <tp:taxon-name-part taxon-name-part-type="species" reg="borealis">borealis</tp:taxon-name-part></tp:taxon-name></italic>) (<xref ref-type="bibr" rid="B39">Kobayasi and Shimizu 1980b</xref>).</p><p>Nucleotide sequences of <italic><tp:taxon-name><tp:taxon-name-part taxon-name-part-type="genus" reg="Ophiocordyceps">O.</tp:taxon-name-part> <tp:taxon-name-part taxon-name-part-type="species" reg="borealis">borealis</tp:taxon-name-part></tp:taxon-name></italic> are most similar to those of <italic><tp:taxon-name><tp:taxon-name-part taxon-name-part-type="genus" reg="Ophiocordyceps">O.</tp:taxon-name-part> <tp:taxon-name-part taxon-name-part-type="species" reg="purpureostromata">purpureostromata</tp:taxon-name-part></tp:taxon-name></italic> (specimen TNS F18430, <xref ref-type="bibr" rid="B68">Quandt et al. 2014</xref>), but there is 2.3% bp difference across the 804 bp in <abbrev xmlns:xlink="http://www.w3.org/1999/xlink" xlink:title="translation elongation factor 1α" id="ABBRID0EU1AI" xlink:type="simple">TEF1-α</abbrev>, 0.5% bp difference across the 845 bp in <abbrev xmlns:xlink="http://www.w3.org/1999/xlink" xlink:title="large subunits" id="ABBRID0EY1AI" xlink:type="simple">LSU</abbrev> and 0.1% bp difference across 1,061 bp in <abbrev xmlns:xlink="http://www.w3.org/1999/xlink" xlink:title="small subunits" id="ABBRID0E31AI" xlink:type="simple">SSU</abbrev>. <abbrev xmlns:xlink="http://www.w3.org/1999/xlink" xlink:title="internal transcribed spacers" id="ABBRID0EA2AI" xlink:type="simple">ITS</abbrev> of <italic><tp:taxon-name><tp:taxon-name-part taxon-name-part-type="genus" reg="Ophiocordyceps">O.</tp:taxon-name-part> <tp:taxon-name-part taxon-name-part-type="species" reg="borealis">borealis</tp:taxon-name-part></tp:taxon-name></italic> is &gt; 14.1% different to all <abbrev xmlns:xlink="http://www.w3.org/1999/xlink" xlink:title="internal transcribed spacers" id="ABBRID0EP2AI" xlink:type="simple">ITS</abbrev> available in GenBank (<abbrev xmlns:xlink="http://www.w3.org/1999/xlink" xlink:title="internal transcribed spacers" id="ABBRID0ET2AI" xlink:type="simple">ITS</abbrev> are not available for <italic><tp:taxon-name><tp:taxon-name-part taxon-name-part-type="genus" reg="Ophiocordyceps">O.</tp:taxon-name-part> <tp:taxon-name-part taxon-name-part-type="species" reg="purpureostromata">purpureostromata</tp:taxon-name-part></tp:taxon-name></italic>). On the phylogenetic tree, the new species is also nearest (100% <abbrev xmlns:xlink="http://www.w3.org/1999/xlink" xlink:title="Maximum Likelihood" id="ABBRID0EC3AI" xlink:type="simple">ML</abbrev>/100% <abbrev xmlns:xlink="http://www.w3.org/1999/xlink" xlink:title="Maximum Parsimony" id="ABBRID0EG3AI" xlink:type="simple">MP</abbrev>/1.00 <abbrev xmlns:xlink="http://www.w3.org/1999/xlink" xlink:title="posterior probabilities" id="ABBRID0EK3AI" xlink:type="simple">PP</abbrev>) to <italic><tp:taxon-name><tp:taxon-name-part taxon-name-part-type="genus" reg="Ophiocordyceps">O.</tp:taxon-name-part> <tp:taxon-name-part taxon-name-part-type="species" reg="purpureostromata">purpureostromata</tp:taxon-name-part></tp:taxon-name></italic>, but they form into two distinct branches which support them being two separate species (Fig. <xref ref-type="fig" rid="F1">1</xref>).</p></tp:treatment-sec><tp:treatment-sec><!--Section generated to contain objects referenced in tp:taxon-treatment.--><fig id="F1" position="float" orientation="portrait"><object-id xmlns:xlink="http://www.w3.org/1999/xlink" content-type="doi" xlink:type="simple">10.3897/mycokeys.78.61836.figure1</object-id><object-id xmlns:xlink="http://www.w3.org/1999/xlink" content-type="arpha" xlink:type="simple">8DABCF3A-2A40-575F-BDB6-315F2838A1DA</object-id><label>Figure 1.</label><caption><p>Maximum Likelihood (<abbrev xmlns:xlink="http://www.w3.org/1999/xlink" xlink:title="Maximum Likelihood" id="ABBRID0EHJAI" xlink:type="simple">ML</abbrev>) tree of <italic><tp:taxon-name><tp:taxon-name-part taxon-name-part-type="genus" reg="Ophiocordyceps">Ophiocordyceps</tp:taxon-name-part> <tp:taxon-name-part taxon-name-part-type="species" reg="borealis">borealis</tp:taxon-name-part></tp:taxon-name></italic> sp. nov., <italic><tp:taxon-name><tp:taxon-name-part taxon-name-part-type="genus" reg="Ophiocordyceps">O.</tp:taxon-name-part> <tp:taxon-name-part taxon-name-part-type="species" reg="spicatus">spicatus</tp:taxon-name-part></tp:taxon-name></italic> sp. nov. and their allies inferred from a combined <abbrev xmlns:xlink="http://www.w3.org/1999/xlink" xlink:title="small subunits" id="ABBRID0EBKAI" xlink:type="simple">SSU</abbrev>, <abbrev xmlns:xlink="http://www.w3.org/1999/xlink" xlink:title="large subunits" id="ABBRID0EFKAI" xlink:type="simple">LSU</abbrev> and <abbrev xmlns:xlink="http://www.w3.org/1999/xlink" xlink:title="translation elongation factor 1α" id="ABBRID0EJKAI" xlink:type="simple">TEF1-α</abbrev> gene dataset. Bootstrap support values of <abbrev xmlns:xlink="http://www.w3.org/1999/xlink" xlink:title="Maximum Likelihood" id="ABBRID0ENKAI" xlink:type="simple">ML</abbrev> and Maximum Parsimony (<abbrev xmlns:xlink="http://www.w3.org/1999/xlink" xlink:title="Maximum Parsimony" id="ABBRID0ERKAI" xlink:type="simple">MP</abbrev>) &gt; 60% and posterior probabilities (<abbrev xmlns:xlink="http://www.w3.org/1999/xlink" xlink:title="posterior probabilities" id="ABBRID0EVKAI" xlink:type="simple">PP</abbrev>) of Bayesian Inference &gt; 0.9, are indicated above the nodes and separated by ‘/’ (<abbrev xmlns:xlink="http://www.w3.org/1999/xlink" xlink:title="Maximum Likelihood" id="ABBRID0EZKAI" xlink:type="simple">ML</abbrev>/<abbrev xmlns:xlink="http://www.w3.org/1999/xlink" xlink:title="Maximum Parsimony" id="ABBRID0E4KAI" xlink:type="simple">MP</abbrev>/<abbrev xmlns:xlink="http://www.w3.org/1999/xlink" xlink:title="posterior probabilities" id="ABBRID0EBLAI" xlink:type="simple">PP</abbrev>).</p></caption><graphic xmlns:xlink="http://www.w3.org/1999/xlink" xlink:href="mycokeys-78-079-g001.jpg" position="float" orientation="portrait" xlink:type="simple" id="oo_524793.jpg"><uri content-type="original_file" xlink:type="simple">https://binary.pensoft.net/fig/524793</uri></graphic></fig></tp:treatment-sec><ref-list><ref id="B39"><mixed-citation xmlns:xlink="http://www.w3.org/1999/xlink" xlink:type="simple"><person-group><name name-style="western"><surname>Kobayasi</surname><given-names>Y</given-names></name><name name-style="western"><surname>Shimizu</surname><given-names>D</given-names></name></person-group> (<year>1980b</year>) <article-title><italic><tp:taxon-name><tp:taxon-name-part taxon-name-part-type="genus">Cordyceps</tp:taxon-name-part></tp:taxon-name></italic> species from Japan 3.</article-title><source>Bulletin of the National Science Museum, Tokyo, Series B, Botany</source><volume>6</volume>(<issue>4</issue>): <fpage>125</fpage>–<lpage>145</lpage>.</mixed-citation></ref><ref id="B68"><mixed-citation xmlns:xlink="http://www.w3.org/1999/xlink" xlink:type="simple"><person-group><name name-style="western"><surname>Quandt</surname><given-names>CA</given-names></name><name name-style="western"><surname>Kepler</surname><given-names>RM</given-names></name><name name-style="western"><surname>Gams</surname><given-names>W</given-names></name><name name-style="western"><surname>Araújo</surname><given-names>JP</given-names></name><name name-style="western"><surname>Ban</surname><given-names>S</given-names></name><name name-style="western"><surname>Evans</surname><given-names>HC</given-names></name><name name-style="western"><surname>Hughes</surname><given-names>D</given-names></name><name name-style="western"><surname>Humber</surname><given-names>R</given-names></name><name name-style="western"><surname>Hywel-Jones</surname><given-names>N</given-names></name><name name-style="western"><surname>Li</surname><given-names>Z</given-names></name><name name-style="western"><surname>Luangsa-Ard</surname><given-names>JJ</given-names></name><name name-style="western"><surname>Rehner</surname><given-names>SA</given-names></name><name name-style="western"><surname>Sanjuan</surname><given-names>T</given-names></name><name name-style="western"><surname>Sato</surname><given-names>H</given-names></name><name name-style="western"><surname>Shrestha</surname><given-names>B</given-names></name><name name-style="western"><surname>Sung</surname><given-names>GH</given-names></name><name name-style="western"><surname>Yao</surname><given-names>YJ</given-names></name><name name-style="western"><surname>Zare</surname><given-names>R</given-names></name><name name-style="western"><surname>Spatafora</surname><given-names>JW</given-names></name></person-group> (<year>2014</year>) <article-title>Phylogenetic-based nomenclatural proposals for <tp:taxon-name><tp:taxon-name-part taxon-name-part-type="family">Ophiocordycipitaceae</tp:taxon-name-part></tp:taxon-name> (<tp:taxon-name><tp:taxon-name-part taxon-name-part-type="order">Hypocreales</tp:taxon-name-part></tp:taxon-name>) with new combinations in <italic><tp:taxon-name><tp:taxon-name-part taxon-name-part-type="genus">Tolypocladium</tp:taxon-name-part></tp:taxon-name></italic>.</article-title><source>IMA Fungus</source><volume>5</volume>(<issue>1</issue>): <fpage>121</fpage>–<lpage>134</lpage>. <ext-link xlink:type="simple" ext-link-type="doi" xlink:href="10.5598/imafungus.2014.05.01.12">https://doi.org/10.5598/imafungus.2014.05.01.12</ext-link></mixed-citation></ref></ref-list></tp:taxon-treatment>
