# Supplementary material for: Novel taxa and species diversity of Cordyceps sensu lato (Hypocreales, Ascomycota) developing on wireworms (Elateroidea and Tenebrionoidea, Coleoptera)
Source: MycoKeys. 2021 Mar 29;78:79–117. doi: 10.3897/mycokeys.78.61836 (PMC8021543; doi:10.3897/mycokeys.78.61836)
Supplement: XML Treatment for Polycephalomyces formosus [file mycokeys.78.61836-treatment3.xml]

<!DOCTYPE tp:taxon-treatment
  PUBLIC "-//TaxonX//DTD Taxonomic Treatment Publishing DTD v0 20100105//EN" "tax-treatment-NSO.dtd">
<tp:taxon-treatment xmlns:tp="http://www.plazi.org/taxpub"><tp:treatment-meta><kwd-group><label>Taxon classification</label><kwd><named-content xmlns:xlink="http://www.w3.org/1999/xlink" content-type="kingdom">Fungi</named-content></kwd><kwd><named-content xmlns:xlink="http://www.w3.org/1999/xlink" content-type="order">Hypocreales</named-content></kwd></kwd-group><mixed-citation publication-type="journal"><person-group><name><surname>Zha</surname><given-names>Ling-Sheng</given-names></name><name><surname>Kryukov</surname><given-names>Vadim Yu</given-names></name><name><surname>Ding</surname><given-names>Jian-Hua</given-names></name><name><surname>Jeewon</surname><given-names>Rajesh</given-names></name><name><surname>Chomnunti</surname><given-names>Putarak</given-names></name></person-group><article-title>Novel taxa and species diversity of <italic><tp:taxon-name><tp:taxon-name-part taxon-name-part-type="genus" reg="Cordyceps">Cordyceps</tp:taxon-name-part></tp:taxon-name></italic> sensu lato (<tp:taxon-name><tp:taxon-name-part taxon-name-part-type="order">Hypocreales</tp:taxon-name-part></tp:taxon-name>, <tp:taxon-name><tp:taxon-name-part taxon-name-part-type="phylum">Ascomycota</tp:taxon-name-part></tp:taxon-name>) developing on wireworms (<tp:taxon-name><tp:taxon-name-part taxon-name-part-type="superfamily">Elateroidea</tp:taxon-name-part></tp:taxon-name> and <tp:taxon-name><tp:taxon-name-part taxon-name-part-type="superfamily">Tenebrionoidea</tp:taxon-name-part></tp:taxon-name>, <tp:taxon-name><tp:taxon-name-part taxon-name-part-type="order">Coleoptera</tp:taxon-name-part></tp:taxon-name>)</article-title><source>MycoKeys</source><day>29</day><month>3</month><year>2021</year><volume>78</volume><fpage>79</fpage><lpage>117</lpage><pub-id pub-id-type="doi">10.3897/mycokeys.78.61836</pub-id></mixed-citation></tp:treatment-meta><tp:nomenclature><tp:taxon-name><object-id xmlns:xlink="http://www.w3.org/1999/xlink" content-type="arpha" xlink:type="simple">6641EF85-1082-53C7-9A0B-F8C466B84E75</object-id>
              <tp:taxon-name-part taxon-name-part-type="genus" reg="Polycephalomyces">Polycephalomyces</tp:taxon-name-part>
              <tp:taxon-name-part taxon-name-part-type="species" reg="formosus">formosus</tp:taxon-name-part>
              <object-id xmlns:xlink="http://www.w3.org/1999/xlink" content-type="mycobank" xlink:type="simple">289806</object-id>
              
            </tp:taxon-name><tp:taxon-authority>Kobayasi</tp:taxon-authority><xref ref-type="fig" rid="F4">Fig. 4</xref></tp:nomenclature><tp:treatment-sec sec-type="remarks" id="SECID0EVLBI"><title>Remarks.</title><p><italic><tp:taxon-name><tp:taxon-name-part taxon-name-part-type="genus" reg="Polycephalomyces">Polycephalomyces</tp:taxon-name-part> <tp:taxon-name-part taxon-name-part-type="species" reg="formosus">formosus</tp:taxon-name-part></tp:taxon-name></italic> was reported on <tp:taxon-name><tp:taxon-name-part taxon-name-part-type="order">Coleoptera</tp:taxon-name-part></tp:taxon-name> larvae, stromata of <italic><tp:taxon-name><tp:taxon-name-part taxon-name-part-type="genus" reg="Ophiocordyceps">Ophiocordyceps</tp:taxon-name-part> <tp:taxon-name-part taxon-name-part-type="species" reg="barnesii">barnesii</tp:taxon-name-part></tp:taxon-name></italic> (Thwaites) G.H. Sung et al., <italic><tp:taxon-name><tp:taxon-name-part taxon-name-part-type="genus" reg="Ophiocordyceps">O.</tp:taxon-name-part> <tp:taxon-name-part taxon-name-part-type="species" reg="falcata">falcata</tp:taxon-name-part></tp:taxon-name></italic> (Berk.) G.H. Sung et al. and <italic><tp:taxon-name><tp:taxon-name-part taxon-name-part-type="genus" reg="Ophiocordyceps">O.</tp:taxon-name-part> <tp:taxon-name-part taxon-name-part-type="species" reg="cantharelloides">cantharelloides</tp:taxon-name-part></tp:taxon-name></italic> (Samson &amp; H.C. Evans) G.H. Sung et al. and distributed in Ecuador, Japan and Sri Lanka (<xref ref-type="bibr" rid="B35">Kobayasi 1941</xref>; <xref ref-type="bibr" rid="B75">Samson and Evans 1985</xref>; <xref ref-type="bibr" rid="B95">Wang 2016</xref>). We collected a <italic><tp:taxon-name><tp:taxon-name-part taxon-name-part-type="genus" reg="Polycephalomyces">P.</tp:taxon-name-part> <tp:taxon-name-part taxon-name-part-type="species" reg="formosus">formosus</tp:taxon-name-part></tp:taxon-name></italic>-like specimen on the stroma of <italic><tp:taxon-name><tp:taxon-name-part taxon-name-part-type="genus" reg="Ophiocordyceps">Ophiocordyceps</tp:taxon-name-part></tp:taxon-name></italic> sp. on an <tp:taxon-name><tp:taxon-name-part taxon-name-part-type="superfamily">Elateroidea</tp:taxon-name-part></tp:taxon-name> larva from Guizhou, China. Morphological and phylogenetic data showed that it is <italic><tp:taxon-name><tp:taxon-name-part taxon-name-part-type="genus" reg="Polycephalomyces">P.</tp:taxon-name-part> <tp:taxon-name-part taxon-name-part-type="species" reg="formosus">formosus</tp:taxon-name-part></tp:taxon-name></italic>. This is the first report of <italic><tp:taxon-name><tp:taxon-name-part taxon-name-part-type="genus" reg="Polycephalomyces">P.</tp:taxon-name-part> <tp:taxon-name-part taxon-name-part-type="species" reg="formosus">formosus</tp:taxon-name-part></tp:taxon-name></italic> on wireworms.</p></tp:treatment-sec><tp:treatment-sec sec-type="Asexual morph" id="SECID0EFPBI"><title>Asexual morph.</title><p>Growing on the stroma of <italic><tp:taxon-name><tp:taxon-name-part taxon-name-part-type="genus" reg="Ophiocordyceps">Ophiocordyceps</tp:taxon-name-part></tp:taxon-name></italic> sp. on an <tp:taxon-name><tp:taxon-name-part taxon-name-part-type="superfamily">Elateroidea</tp:taxon-name-part></tp:taxon-name> larva. Stroma single, arising from the body end of the host larva, unbranched. The larva reddish-brown, cylindrical, 21 × 1.3–1.6 mm, intersegmental membranes conspicuous. Stipe of the stroma shiny black, stiff, band-like, but twisted and deeply wrinkled (dry specimen), more than 20 mm long and 1.0–1.3 mm thick, surface smooth (the fertile head was missing). <italic>Synnemata</italic> solitary or caespitose, arising from the intersegmental membranes of the larva and the surface of the stroma, mostly unbranched, generally straight, capitate, 1–3.5 mm long and 50–600 µm thick. Stipe basally broad and compressed, then gradually cylindrical upwards, white, greyish-white to yellowish-brown, surface smooth. <italic>Fertile head</italic> (including spore mass) abruptly expanded, ellipsoidal, 100–300 × 80–250 µm, located at the top of every synnema and distinctly separated from the stipe. Spore mass covers the surface of every fertile head, 15–25 µm thick, yellowish-brown and composed of hymenia. <italic>Phialides</italic> of two types, A-phialides produced on fertile heads, B-phialides arising laterally along the entire stipe. A-phialides 3–5 in terminal whorl on basal conidiophores, cylindrical to narrowly conical, straight or curved, non-uniform, 10–20 (<italic>x</italic>– = 15.1, n = 30) µm long and 1.5–2 µm (<italic>x</italic>– = 1.7, n = 30) wide, basally and terminally narrow, neck narrow to 0.5 µm, collarettes and periclinal thickening not visible; <italic>A-conidia</italic> obovate to obpyriform, smooth-walled, hyaline, 2.1–3.2 (<italic>x</italic>– = 2.6, n = 30) µm long and 1.5–2.2 (<italic>x</italic>– = 1.8, n = 30) µm wide. B-phialides single or in terminal whorls of 2–3 on basal conidiophores, straight, symmetrical or asymmetrical, hyaline, generally cylindrical, 10–25 (<italic>x</italic>– = 17, n = 30) µm long, 2–3.5 (<italic>x</italic>– = 2.8, n = 30) µm thick at the base, 0.5–0.8 (<italic>x</italic>– = 0.65, n =30) µm thick at the end, collarettes and periclinal thickening not visible; <italic>B-conidia</italic> fusiform, hyaline, smooth-walled, 3.2–6.0 (<italic>x</italic>– = 4.6, n = 30) µm long and 1–1.8 (<italic>x</italic>– = 1.4, n = 30) µm wide. <bold>Sexual morph.</bold> Not observed.</p><fig id="F4" position="float" orientation="portrait"><object-id xmlns:xlink="http://www.w3.org/1999/xlink" content-type="doi" xlink:type="simple">10.3897/mycokeys.78.61836.figure4</object-id><object-id xmlns:xlink="http://www.w3.org/1999/xlink" content-type="arpha" xlink:type="simple">65E48757-0F3A-587B-BD70-CE516B0097BC</object-id><label>Figure 4.</label><caption><p><italic><tp:taxon-name><tp:taxon-name-part taxon-name-part-type="genus" reg="Polycephalomyces">Polycephalomyces</tp:taxon-name-part> <tp:taxon-name-part taxon-name-part-type="species" reg="formosus">formosus</tp:taxon-name-part></tp:taxon-name></italic> (<named-content xmlns:xlink="http://www.w3.org/1999/xlink" content-type="dwc:institutional_code" xlink:type="simple">MFLU</named-content> 18-0162) <bold>a</bold> collected on the ground in a bamboo forest <bold>b</bold> produced on the stroma of <italic><tp:taxon-name><tp:taxon-name-part taxon-name-part-type="genus" reg="Ophiocordyceps">Ophiocordyceps</tp:taxon-name-part></tp:taxon-name></italic> sp. (the fertile head was missing) on an <tp:taxon-name><tp:taxon-name-part taxon-name-part-type="superfamily">Elateroidea</tp:taxon-name-part></tp:taxon-name> larva <bold>c, d</bold> synnemata <bold>e–g</bold> A-type phialides and A-type conidia <bold>h</bold> B-type phialides and B-type conidia. Scale bars: 20 µm (<bold>e</bold>); 5 µm (<bold>f</bold>); 10 µm (<bold>g, h</bold>).</p></caption><graphic xmlns:xlink="http://www.w3.org/1999/xlink" xlink:href="mycokeys-78-079-g004.jpg" position="float" orientation="portrait" xlink:type="simple" id="oo_524796.jpg"><uri content-type="original_file" xlink:type="simple">https://binary.pensoft.net/fig/524796</uri></graphic></fig></tp:treatment-sec><tp:treatment-sec sec-type="material" id="SECID0EXTBI"><title>Material examined.</title><p>CHINA, Guizhou, Tongzi County, Baiqing Natural Reserve, <named-content xmlns:xlink="http://www.w3.org/1999/xlink" content-type="dwc:verbatimCoordinates" xlink:type="simple"><named-content content-type="geo-json" specific-use="{&#34;type&#34;:&#34;Point&#34;,&#34;coordinates&#34;:[107.152778,28.875278]}" id="NCID0EAUBI" xlink:type="simple">28°52'31"N, 107°9'10"E</named-content></named-content>, about 1300 m alt., 13 July 2016, Ling-Sheng Zha (<named-content xmlns:xlink="http://www.w3.org/1999/xlink" content-type="dwc:institutional_code" xlink:type="simple">MFLU</named-content> 18-0162).</p></tp:treatment-sec><tp:treatment-sec sec-type="notes" id="SECID0EKUBI"><title>Notes.</title><p><italic><tp:taxon-name><tp:taxon-name-part taxon-name-part-type="genus" reg="Polycephalomyces">Polycephalomyces</tp:taxon-name-part> <tp:taxon-name-part taxon-name-part-type="species" reg="formosus">formosus</tp:taxon-name-part></tp:taxon-name></italic> was originally described from Japan as: growing on <tp:taxon-name><tp:taxon-name-part taxon-name-part-type="order">Coleoptera</tp:taxon-name-part></tp:taxon-name> larvae; synnemata solitary or caespitose, 1–3.5 mm long and 100–250 µm thick; spore mass covering the surface of the fertile head, 15–25 µm thick; A-phialides 3–4 in terminal whorl on basal conidiophores, cylindrical to narrowly conical, 10–20 × 1.5–2 µm, neck 0.5 µm; A-conidia obovate to obpyriform, 2.0–2.8 × 1.6–2.0 µm; B-conidia fusiform, 3.2–4.8 × 0.8–1.6 µm (<xref ref-type="bibr" rid="B35">Kobayasi 1941</xref>; <xref ref-type="bibr" rid="B95">Wang 2016</xref>). These characteristics are all consistent with our specimen. Sequences of <abbrev xmlns:xlink="http://www.w3.org/1999/xlink" xlink:title="small subunits" id="ABBRID0ERVBI" xlink:type="simple">SSU</abbrev>, <abbrev xmlns:xlink="http://www.w3.org/1999/xlink" xlink:title="internal transcribed spacers" id="ABBRID0EVVBI" xlink:type="simple">ITS</abbrev>, <abbrev xmlns:xlink="http://www.w3.org/1999/xlink" xlink:title="large subunits" id="ABBRID0EZVBI" xlink:type="simple">LSU</abbrev> and <abbrev xmlns:xlink="http://www.w3.org/1999/xlink" xlink:title="translation elongation factor 1α" id="ABBRID0E4VBI" xlink:type="simple">TEF1-α</abbrev> are all identical to those of <italic><tp:taxon-name><tp:taxon-name-part taxon-name-part-type="genus" reg="Polycephalomyces">P.</tp:taxon-name-part> <tp:taxon-name-part taxon-name-part-type="species" reg="formosus">formosus</tp:taxon-name-part></tp:taxon-name></italic> (specimen ARSEF 1424); and in our phylogenetic tree, these two samples grouped together and have a same branch length (Fig. <xref ref-type="fig" rid="F1">1</xref>).</p></tp:treatment-sec><tp:treatment-sec sec-type="host" id="SECID0EQWBI"><title>Host and ecology.</title><p>On the stroma of <italic><tp:taxon-name><tp:taxon-name-part taxon-name-part-type="genus" reg="Ophiocordyceps">Ophiocordyceps</tp:taxon-name-part></tp:taxon-name></italic> sp. on an <tp:taxon-name><tp:taxon-name-part taxon-name-part-type="superfamily">Elateroidea</tp:taxon-name-part></tp:taxon-name> larva on the ground in a humid bamboo (<italic><tp:taxon-name><tp:taxon-name-part taxon-name-part-type="genus" reg="Chimonobambusa">Chimonobambusa</tp:taxon-name-part> <tp:taxon-name-part taxon-name-part-type="species" reg="quadrangularis">quadrangularis</tp:taxon-name-part></tp:taxon-name></italic> (Franceschi) Makino) forest in Guizhou karst regions.</p><p>The larva might live in soil or decayed wood at first, but was then infected by <italic><tp:taxon-name><tp:taxon-name-part taxon-name-part-type="genus" reg="Ophiocordyceps">Ophiocordyceps</tp:taxon-name-part></tp:taxon-name></italic> sp. and produced a sexual stroma. Following heavy rainfall, the host, together with the stroma of <italic><tp:taxon-name><tp:taxon-name-part taxon-name-part-type="genus" reg="Ophiocordyceps">Ophiocordyceps</tp:taxon-name-part></tp:taxon-name></italic> sp., was washed away and exposed on the ground and at last, was parasitised by <italic><tp:taxon-name><tp:taxon-name-part taxon-name-part-type="genus" reg="Polycephalomyces">Polycephalomyces</tp:taxon-name-part> <tp:taxon-name-part taxon-name-part-type="species" reg="formosus">formosus</tp:taxon-name-part></tp:taxon-name></italic>. The fertile head of the stroma might have been lost during the floods.</p></tp:treatment-sec><tp:treatment-sec><!--Section generated to contain objects referenced in tp:taxon-treatment.--><fig id="F1" position="float" orientation="portrait"><object-id xmlns:xlink="http://www.w3.org/1999/xlink" content-type="doi" xlink:type="simple">10.3897/mycokeys.78.61836.figure1</object-id><object-id xmlns:xlink="http://www.w3.org/1999/xlink" content-type="arpha" xlink:type="simple">8DABCF3A-2A40-575F-BDB6-315F2838A1DA</object-id><label>Figure 1.</label><caption><p>Maximum Likelihood (<abbrev xmlns:xlink="http://www.w3.org/1999/xlink" xlink:title="Maximum Likelihood" id="ABBRID0EHJAI" xlink:type="simple">ML</abbrev>) tree of <italic><tp:taxon-name><tp:taxon-name-part taxon-name-part-type="genus" reg="Ophiocordyceps">Ophiocordyceps</tp:taxon-name-part> <tp:taxon-name-part taxon-name-part-type="species" reg="borealis">borealis</tp:taxon-name-part></tp:taxon-name></italic> sp. nov., <italic><tp:taxon-name><tp:taxon-name-part taxon-name-part-type="genus" reg="Ophiocordyceps">O.</tp:taxon-name-part> <tp:taxon-name-part taxon-name-part-type="species" reg="spicatus">spicatus</tp:taxon-name-part></tp:taxon-name></italic> sp. nov. and their allies inferred from a combined <abbrev xmlns:xlink="http://www.w3.org/1999/xlink" xlink:title="small subunits" id="ABBRID0EBKAI" xlink:type="simple">SSU</abbrev>, <abbrev xmlns:xlink="http://www.w3.org/1999/xlink" xlink:title="large subunits" id="ABBRID0EFKAI" xlink:type="simple">LSU</abbrev> and <abbrev xmlns:xlink="http://www.w3.org/1999/xlink" xlink:title="translation elongation factor 1α" id="ABBRID0EJKAI" xlink:type="simple">TEF1-α</abbrev> gene dataset. Bootstrap support values of <abbrev xmlns:xlink="http://www.w3.org/1999/xlink" xlink:title="Maximum Likelihood" id="ABBRID0ENKAI" xlink:type="simple">ML</abbrev> and Maximum Parsimony (<abbrev xmlns:xlink="http://www.w3.org/1999/xlink" xlink:title="Maximum Parsimony" id="ABBRID0ERKAI" xlink:type="simple">MP</abbrev>) &gt; 60% and posterior probabilities (<abbrev xmlns:xlink="http://www.w3.org/1999/xlink" xlink:title="posterior probabilities" id="ABBRID0EVKAI" xlink:type="simple">PP</abbrev>) of Bayesian Inference &gt; 0.9, are indicated above the nodes and separated by ‘/’ (<abbrev xmlns:xlink="http://www.w3.org/1999/xlink" xlink:title="Maximum Likelihood" id="ABBRID0EZKAI" xlink:type="simple">ML</abbrev>/<abbrev xmlns:xlink="http://www.w3.org/1999/xlink" xlink:title="Maximum Parsimony" id="ABBRID0E4KAI" xlink:type="simple">MP</abbrev>/<abbrev xmlns:xlink="http://www.w3.org/1999/xlink" xlink:title="posterior probabilities" id="ABBRID0EBLAI" xlink:type="simple">PP</abbrev>).</p></caption><graphic xmlns:xlink="http://www.w3.org/1999/xlink" xlink:href="mycokeys-78-079-g001.jpg" position="float" orientation="portrait" xlink:type="simple" id="oo_524793.jpg"><uri content-type="original_file" xlink:type="simple">https://binary.pensoft.net/fig/524793</uri></graphic></fig></tp:treatment-sec><ref-list><ref id="B35"><mixed-citation xmlns:xlink="http://www.w3.org/1999/xlink" xlink:type="simple"><person-group><name name-style="western"><surname>Kobayasi</surname><given-names>Y</given-names></name></person-group> (<year>1941</year>) The genus <italic><tp:taxon-name><tp:taxon-name-part taxon-name-part-type="genus">Cordyceps</tp:taxon-name-part></tp:taxon-name></italic> and its allies. Science Reports of the Tokyo Bunrika Daigaku (Section B, No. 84) 5: 53–260.</mixed-citation></ref><ref id="B75"><mixed-citation xmlns:xlink="http://www.w3.org/1999/xlink" xlink:type="simple"><person-group><name name-style="western"><surname>Samson</surname><given-names>RA</given-names></name><name name-style="western"><surname>Evans</surname><given-names>HC</given-names></name></person-group> (<year>1985</year>) <article-title>New and rare entomogenous fungi from Amazonia.</article-title><source>Proceedings of the Indian Academy of Sciences (Plant Science)</source><volume>94</volume>: <fpage>309</fpage>–<lpage>317</lpage>.</mixed-citation></ref><ref id="B95"><mixed-citation xmlns:xlink="http://www.w3.org/1999/xlink" xlink:type="simple"><person-group><name name-style="western"><surname>Wang</surname><given-names>YB</given-names></name></person-group> (<year>2016</year>) Studies on Phylogeny of <tp:taxon-name>Polycephalomycetaceae</tp:taxon-name> Fam. Nov., with Microbial Diversities of <tp:taxon-name><tp:taxon-name-part taxon-name-part-type="genus">Polycephalomyces</tp:taxon-name-part></tp:taxon-name> Multiramosus and its Host. Doctorate Dissertation, Yunnan University, Kunming, China.</mixed-citation></ref></ref-list></tp:taxon-treatment>
