# Supplementary material for: Novel taxa and species diversity of Cordyceps sensu lato (Hypocreales, Ascomycota) developing on wireworms (Elateroidea and Tenebrionoidea, Coleoptera)
Source: MycoKeys. 2021 Mar 29;78:79–117. doi: 10.3897/mycokeys.78.61836 (PMC8021543; doi:10.3897/mycokeys.78.61836)
Supplement: XML Treatment for Akanthomyces lecanii [file mycokeys.78.61836-treatment4.xml]

<!DOCTYPE tp:taxon-treatment
  PUBLIC "-//TaxonX//DTD Taxonomic Treatment Publishing DTD v0 20100105//EN" "tax-treatment-NSO.dtd">
<tp:taxon-treatment xmlns:tp="http://www.plazi.org/taxpub"><tp:treatment-meta><kwd-group><label>Taxon classification</label><kwd><named-content xmlns:xlink="http://www.w3.org/1999/xlink" content-type="kingdom">Fungi</named-content></kwd><kwd><named-content xmlns:xlink="http://www.w3.org/1999/xlink" content-type="order">Hypocreales</named-content></kwd><kwd><named-content xmlns:xlink="http://www.w3.org/1999/xlink" content-type="family">Cordycipitaceae</named-content></kwd></kwd-group><mixed-citation publication-type="journal"><person-group><name><surname>Zha</surname><given-names>Ling-Sheng</given-names></name><name><surname>Kryukov</surname><given-names>Vadim Yu</given-names></name><name><surname>Ding</surname><given-names>Jian-Hua</given-names></name><name><surname>Jeewon</surname><given-names>Rajesh</given-names></name><name><surname>Chomnunti</surname><given-names>Putarak</given-names></name></person-group><article-title>Novel taxa and species diversity of <italic><tp:taxon-name><tp:taxon-name-part taxon-name-part-type="genus" reg="Cordyceps">Cordyceps</tp:taxon-name-part></tp:taxon-name></italic> sensu lato (<tp:taxon-name><tp:taxon-name-part taxon-name-part-type="order">Hypocreales</tp:taxon-name-part></tp:taxon-name>, <tp:taxon-name><tp:taxon-name-part taxon-name-part-type="phylum">Ascomycota</tp:taxon-name-part></tp:taxon-name>) developing on wireworms (<tp:taxon-name><tp:taxon-name-part taxon-name-part-type="superfamily">Elateroidea</tp:taxon-name-part></tp:taxon-name> and <tp:taxon-name><tp:taxon-name-part taxon-name-part-type="superfamily">Tenebrionoidea</tp:taxon-name-part></tp:taxon-name>, <tp:taxon-name><tp:taxon-name-part taxon-name-part-type="order">Coleoptera</tp:taxon-name-part></tp:taxon-name>)</article-title><source>MycoKeys</source><day>29</day><month>3</month><year>2021</year><volume>78</volume><fpage>79</fpage><lpage>117</lpage><pub-id pub-id-type="doi">10.3897/mycokeys.78.61836</pub-id></mixed-citation></tp:treatment-meta><tp:nomenclature><tp:taxon-name><object-id xmlns:xlink="http://www.w3.org/1999/xlink" content-type="arpha" xlink:type="simple">B9753C35-1890-5013-8F4A-13A3988239BF</object-id>
              <tp:taxon-name-part taxon-name-part-type="genus" reg="Akanthomyces">Akanthomyces</tp:taxon-name-part>
              <tp:taxon-name-part taxon-name-part-type="species" reg="lecanii">lecanii</tp:taxon-name-part>
            </tp:taxon-name><tp:taxon-authority>(Zimm.) Spatafora, Kepler &amp; B. Shrestha</tp:taxon-authority><tp:nomenclature-citation-list><tp:nomenclature-citation><tp:taxon-name><tp:taxon-name-part taxon-name-part-type="genus" reg="Cephalosporium"/> <tp:taxon-name-part taxon-name-part-type="species" reg="lecanii"/></tp:taxon-name><comment>≡ <tp:taxon-name><tp:taxon-name-part taxon-name-part-type="genus" reg="Cephalosporium">Cephalosporium</tp:taxon-name-part> <tp:taxon-name-part taxon-name-part-type="species" reg="lecanii">lecanii</tp:taxon-name-part></tp:taxon-name> Zimm. </comment></tp:nomenclature-citation><tp:nomenclature-citation><tp:taxon-name><tp:taxon-name-part taxon-name-part-type="genus" reg="Verticillium"/> <tp:taxon-name-part taxon-name-part-type="species" reg="lecanii"/></tp:taxon-name><comment>≡ <tp:taxon-name><tp:taxon-name-part taxon-name-part-type="genus" reg="Verticillium">Verticillium</tp:taxon-name-part> <tp:taxon-name-part taxon-name-part-type="species" reg="lecanii">lecanii</tp:taxon-name-part></tp:taxon-name> (Zimm.) Viégas </comment></tp:nomenclature-citation><tp:nomenclature-citation><tp:taxon-name><tp:taxon-name-part taxon-name-part-type="genus" reg="Lecanicillium"/> <tp:taxon-name-part taxon-name-part-type="species" reg="lecanii"/></tp:taxon-name><comment>≡ <tp:taxon-name><tp:taxon-name-part taxon-name-part-type="genus" reg="Lecanicillium">Lecanicillium</tp:taxon-name-part> <tp:taxon-name-part taxon-name-part-type="species" reg="lecanii">lecanii</tp:taxon-name-part></tp:taxon-name> (Zimm.) Zare &amp; W. Gams </comment></tp:nomenclature-citation><tp:nomenclature-citation><tp:taxon-name><tp:taxon-name-part taxon-name-part-type="genus" reg="Cephalosporium"/> <tp:taxon-name-part taxon-name-part-type="species" reg="lecanii"/> <tp:taxon-name-part taxon-name-part-type="infraspecific-rank"/> <tp:taxon-name-part taxon-name-part-type="form" reg="coccorum"/></tp:taxon-name><comment>= <tp:taxon-name><tp:taxon-name-part taxon-name-part-type="genus" reg="Cephalosporium">Cephalosporium</tp:taxon-name-part> <tp:taxon-name-part taxon-name-part-type="species" reg="lecanii">lecanii</tp:taxon-name-part> <tp:taxon-name-part taxon-name-part-type="infraspecific-rank">f.</tp:taxon-name-part> <tp:taxon-name-part taxon-name-part-type="form" reg="coccorum">coccorum</tp:taxon-name-part></tp:taxon-name> (Petch) Bałazy </comment></tp:nomenclature-citation><tp:nomenclature-citation><tp:taxon-name><tp:taxon-name-part taxon-name-part-type="genus" reg="Sporotrichum"/> <tp:taxon-name-part taxon-name-part-type="species" reg="lichenicola"/></tp:taxon-name><comment>= <tp:taxon-name><tp:taxon-name-part taxon-name-part-type="genus" reg="Sporotrichum">Sporotrichum</tp:taxon-name-part> <tp:taxon-name-part taxon-name-part-type="species" reg="lichenicola">lichenicola</tp:taxon-name-part></tp:taxon-name> Berk. &amp; Broome </comment></tp:nomenclature-citation><tp:nomenclature-citation><tp:taxon-name><tp:taxon-name-part taxon-name-part-type="genus" reg="Hirsutella"/> <tp:taxon-name-part taxon-name-part-type="species" reg="confragosa"/></tp:taxon-name><comment>= <tp:taxon-name><tp:taxon-name-part taxon-name-part-type="genus" reg="Hirsutella">Hirsutella</tp:taxon-name-part> <tp:taxon-name-part taxon-name-part-type="species" reg="confragosa">confragosa</tp:taxon-name-part></tp:taxon-name> Mains </comment></tp:nomenclature-citation><tp:nomenclature-citation><tp:taxon-name><tp:taxon-name-part taxon-name-part-type="genus" reg="Torrubiella"/> <tp:taxon-name-part taxon-name-part-type="species" reg="confragosa"/></tp:taxon-name><comment>= <tp:taxon-name><tp:taxon-name-part taxon-name-part-type="genus" reg="Torrubiella">Torrubiella</tp:taxon-name-part> <tp:taxon-name-part taxon-name-part-type="species" reg="confragosa">confragosa</tp:taxon-name-part></tp:taxon-name> Mains </comment></tp:nomenclature-citation><tp:nomenclature-citation><tp:taxon-name><tp:taxon-name-part taxon-name-part-type="genus" reg="Cordyceps"/> <tp:taxon-name-part taxon-name-part-type="species" reg="confragosa"/></tp:taxon-name><comment>= <tp:taxon-name><tp:taxon-name-part taxon-name-part-type="genus" reg="Cordyceps">Cordyceps</tp:taxon-name-part> <tp:taxon-name-part taxon-name-part-type="species" reg="confragosa">confragosa</tp:taxon-name-part></tp:taxon-name> (Mains) G.H. Sung, J.M. Sung, Hywel-Jones &amp; Spatafora </comment></tp:nomenclature-citation><tp:nomenclature-citation><tp:taxon-name><tp:taxon-name-part taxon-name-part-type="genus" reg="Cephalosporium"/> <tp:taxon-name-part taxon-name-part-type="species" reg="coccorum"/></tp:taxon-name><comment>= <tp:taxon-name><tp:taxon-name-part taxon-name-part-type="genus" reg="Cephalosporium">Cephalosporium</tp:taxon-name-part> <tp:taxon-name-part taxon-name-part-type="species" reg="coccorum">coccorum</tp:taxon-name-part></tp:taxon-name> Petch </comment></tp:nomenclature-citation><tp:nomenclature-citation><tp:taxon-name><tp:taxon-name-part taxon-name-part-type="genus" reg="Verticillium"/> <tp:taxon-name-part taxon-name-part-type="species" reg="coccorum"/></tp:taxon-name><comment>= <tp:taxon-name><tp:taxon-name-part taxon-name-part-type="genus" reg="Verticillium">Verticillium</tp:taxon-name-part> <tp:taxon-name-part taxon-name-part-type="species" reg="coccorum">coccorum</tp:taxon-name-part></tp:taxon-name> (Petch) Westerd. </comment></tp:nomenclature-citation><tp:nomenclature-citation><tp:taxon-name><tp:taxon-name-part taxon-name-part-type="genus" reg="Cephalosporium"/> <tp:taxon-name-part taxon-name-part-type="species" reg="coccorum"/> <tp:taxon-name-part taxon-name-part-type="infraspecific-rank"/> <tp:taxon-name-part taxon-name-part-type="variety" reg="uredinis"/></tp:taxon-name><comment>= <tp:taxon-name><tp:taxon-name-part taxon-name-part-type="genus" reg="Cephalosporium">Cephalosporium</tp:taxon-name-part> <tp:taxon-name-part taxon-name-part-type="species" reg="coccorum">coccorum</tp:taxon-name-part> <tp:taxon-name-part taxon-name-part-type="infraspecific-rank">var.</tp:taxon-name-part> <tp:taxon-name-part taxon-name-part-type="variety" reg="uredinis">uredinis</tp:taxon-name-part></tp:taxon-name> U.P. Singh &amp; Pavgi </comment></tp:nomenclature-citation><tp:nomenclature-citation><tp:taxon-name><tp:taxon-name-part taxon-name-part-type="genus" reg="Cephalosporium"/> <tp:taxon-name-part taxon-name-part-type="species" reg="subclavatum"/></tp:taxon-name><comment>= <tp:taxon-name><tp:taxon-name-part taxon-name-part-type="genus" reg="Cephalosporium">Cephalosporium</tp:taxon-name-part> <tp:taxon-name-part taxon-name-part-type="species" reg="subclavatum">subclavatum</tp:taxon-name-part></tp:taxon-name> Petch </comment></tp:nomenclature-citation><tp:nomenclature-citation><tp:taxon-name>
              <tp:taxon-name-part taxon-name-part-type="genus" reg="Akanthomyces"/>
              <tp:taxon-name-part taxon-name-part-type="species" reg="lecanii"/>
            </tp:taxon-name><comment>For further doubtful synonyms, see <xref ref-type="bibr" rid="B103">Zare and Gams (2001)</xref>. </comment></tp:nomenclature-citation></tp:nomenclature-citation-list></tp:nomenclature><tp:treatment-sec sec-type="host" id="SECID0EGACI"><title>Hosts.</title><p>Spiders, insects from various orders, including <tp:taxon-name><tp:taxon-name-part taxon-name-part-type="order">Coleoptera</tp:taxon-name-part></tp:taxon-name> (e.g. <tp:taxon-name><tp:taxon-name-part taxon-name-part-type="family">Tenebrionidae</tp:taxon-name-part></tp:taxon-name>: <italic><tp:taxon-name><tp:taxon-name-part taxon-name-part-type="genus" reg="Alphitobius">Alphitobius</tp:taxon-name-part> <tp:taxon-name-part taxon-name-part-type="species" reg="diaperinus">diaperinus</tp:taxon-name-part></tp:taxon-name></italic>); inhabiting phytopathogenic fungi and plant-parasitic nematodes (<xref ref-type="bibr" rid="B20">Humber and Hansen 2005</xref>; <xref ref-type="bibr" rid="B81">Shinya et al. 2008</xref>).</p></tp:treatment-sec><tp:treatment-sec sec-type="distribution" id="SECID0EOBCI"><title>Distribution.</title><p>Widely distributed in tropical and temperate regions, for example: Dominican Republic, Jamaica, Indonesia, Peru, Sri Lanka, the West Indies, Turkey and USA (<xref ref-type="bibr" rid="B103">Zare and Gams 2001</xref>).</p></tp:treatment-sec><tp:treatment-sec sec-type="notes" id="SECID0EYBCI"><title>Notes.</title><p>The species was originally and frequently reported on scale insects (<tp:taxon-name><tp:taxon-name-part taxon-name-part-type="order">Hemiptera</tp:taxon-name-part></tp:taxon-name>: <tp:taxon-name><tp:taxon-name-part taxon-name-part-type="family">Coccidae</tp:taxon-name-part></tp:taxon-name> (syn. <tp:taxon-name><tp:taxon-name-part taxon-name-part-type="family">Lecaniidae</tp:taxon-name-part></tp:taxon-name>)) (<xref ref-type="bibr" rid="B103">Zare and Gams 2001</xref>). <xref ref-type="bibr" rid="B20">Humber and Hansen (2005)</xref> listed its hosts involving spiders, many insect orders and found on the mushroom <italic><tp:taxon-name><tp:taxon-name-part taxon-name-part-type="genus" reg="Puccinia">Puccinia</tp:taxon-name-part> <tp:taxon-name-part taxon-name-part-type="species" reg="striiformis">striiformis</tp:taxon-name-part></tp:taxon-name></italic> (<tp:taxon-name><tp:taxon-name-part taxon-name-part-type="family">Pucciniaceae</tp:taxon-name-part></tp:taxon-name>). The species was also found on phytopathogenic fungi and plant-parasitic nematodes (<xref ref-type="bibr" rid="B81">Shinya et al. 2008</xref>). <xref ref-type="bibr" rid="B103">Zare and Gams (2001)</xref> systematically studied the species and listed its synonyms. <xref ref-type="bibr" rid="B34">Kepler et al. (2017)</xref> rejected <italic><tp:taxon-name><tp:taxon-name-part taxon-name-part-type="genus" reg="Torrubiella">Torrubiella</tp:taxon-name-part></tp:taxon-name></italic> and <italic><tp:taxon-name><tp:taxon-name-part taxon-name-part-type="genus" reg="Lecanicillium">Lecanicillium</tp:taxon-name-part></tp:taxon-name></italic> and transferred the species to <italic><tp:taxon-name><tp:taxon-name-part taxon-name-part-type="genus" reg="Akanthomyces">Akanthomyces</tp:taxon-name-part></tp:taxon-name></italic>.</p></tp:treatment-sec><ref-list><ref id="B103"><mixed-citation xmlns:xlink="http://www.w3.org/1999/xlink" xlink:type="simple"><person-group><name name-style="western"><surname>Zare</surname><given-names>R</given-names></name><name name-style="western"><surname>Gams</surname><given-names>W</given-names></name></person-group> (<year>2001</year>) <article-title>A revision of <tp:taxon-name><tp:taxon-name-part taxon-name-part-type="genus">Verticillium</tp:taxon-name-part> <tp:taxon-name-part taxon-name-part-type="infraspecific-rank">section</tp:taxon-name-part> <tp:taxon-name-part taxon-name-part-type="section">Prostrata</tp:taxon-name-part></tp:taxon-name>, IV, the genera <italic><tp:taxon-name><tp:taxon-name-part taxon-name-part-type="genus">Lecanicillium</tp:taxon-name-part></tp:taxon-name></italic> and <italic><tp:taxon-name><tp:taxon-name-part taxon-name-part-type="genus">Simplicillium</tp:taxon-name-part></tp:taxon-name></italic> gen. nov.</article-title><source>Nova Hedwigia</source><volume>73</volume>: <fpage>1</fpage>–<lpage>50</lpage>. <ext-link xlink:type="simple" ext-link-type="doi" xlink:href="10.1127/nova.hedwigia/73/2001/1">https://doi.org/10.1127/nova.hedwigia/73/2001/1</ext-link></mixed-citation></ref><ref id="B20"><mixed-citation xmlns:xlink="http://www.w3.org/1999/xlink" xlink:type="simple"><person-group><name name-style="western"><surname>Humber</surname><given-names>RA</given-names></name><name name-style="western"><surname>Hansen</surname><given-names>KS</given-names></name></person-group> (<year>2005</year>) USDA-ARS Collection of Entomopathogenic Fungal Cultures (ARSEF), ARSEF-Index: Host by Fungus. <ext-link xlink:type="simple" ext-link-type="uri" xlink:href="http://arsef.fpsnl.cornell.edu./">http://arsef.fpsnl.cornell.edu./</ext-link></mixed-citation></ref><ref id="B81"><mixed-citation xmlns:xlink="http://www.w3.org/1999/xlink" xlink:type="simple"><person-group><name name-style="western"><surname>Shinya</surname><given-names>R</given-names></name><name name-style="western"><surname>Watanabe</surname><given-names>A</given-names></name><name name-style="western"><surname>Aiuchi</surname><given-names>D</given-names></name><name name-style="western"><surname>Tani</surname><given-names>M</given-names></name><name name-style="western"><surname>Kuramochi</surname><given-names>K</given-names></name><name name-style="western"><surname>Kushida</surname><given-names>A</given-names></name><name name-style="western"><surname>Koike</surname><given-names>M</given-names></name></person-group> (<year>2008</year>) <article-title>Potential of <italic><tp:taxon-name><tp:taxon-name-part taxon-name-part-type="genus">Verticillium</tp:taxon-name-part> <tp:taxon-name-part taxon-name-part-type="species">lecanii</tp:taxon-name-part></tp:taxon-name></italic> (<italic><tp:taxon-name><tp:taxon-name-part taxon-name-part-type="genus">Lecanicillium</tp:taxon-name-part></tp:taxon-name></italic> spp.) hybrid strains as biological control agents for soybean cyst nematode: is protoplast fusion an effective tool for development of plant-parasitic nematode control agents.</article-title><source>Japanese Journal of Nematology</source><volume>38</volume>(<issue>1</issue>): <fpage>9</fpage>–<lpage>18</lpage>. <ext-link xlink:type="simple" ext-link-type="doi" xlink:href="10.3725/jjn.38.9">https://doi.org/10.3725/jjn.38.9</ext-link></mixed-citation></ref><ref id="B34"><mixed-citation xmlns:xlink="http://www.w3.org/1999/xlink" xlink:type="simple"><person-group><name name-style="western"><surname>Kepler</surname><given-names>RM</given-names></name><name name-style="western"><surname>Luangsa-ard</surname><given-names>JJ</given-names></name><name name-style="western"><surname>Hywel-Jones</surname><given-names>NL</given-names></name><name name-style="western"><surname>Quandt</surname><given-names>CA</given-names></name><name name-style="western"><surname>Sung</surname><given-names>GH</given-names></name><name name-style="western"><surname>Rehner</surname><given-names>SA</given-names></name><name name-style="western"><surname>Aime</surname><given-names>MC</given-names></name><name name-style="western"><surname>Henkel</surname><given-names>TW</given-names></name><name name-style="western"><surname>Sanjuan</surname><given-names>T</given-names></name><name name-style="western"><surname>Zare</surname><given-names>R</given-names></name><name name-style="western"><surname>Chen</surname><given-names>MJ</given-names></name><name name-style="western"><surname>Li</surname><given-names>ZZ</given-names></name><name name-style="western"><surname>Rossman</surname><given-names>AY</given-names></name><name name-style="western"><surname>Spatafora</surname><given-names>JW</given-names></name><name name-style="western"><surname>Shrestha</surname><given-names>B</given-names></name></person-group> (<year>2017</year>) <article-title>A phylogenetically-based nomenclature for <tp:taxon-name><tp:taxon-name-part taxon-name-part-type="family">Cordycipitaceae</tp:taxon-name-part></tp:taxon-name> (<tp:taxon-name><tp:taxon-name-part taxon-name-part-type="order">Hypocreales</tp:taxon-name-part></tp:taxon-name>).</article-title><source>IMA Fungus</source><volume>8</volume>: <fpage>335</fpage>–<lpage>353</lpage>. <ext-link xlink:type="simple" ext-link-type="doi" xlink:href="10.5598/imafungus.2017.08.02.08">https://doi.org/10.5598/imafungus.2017.08.02.08</ext-link></mixed-citation></ref></ref-list></tp:taxon-treatment>
