# Supplementary material for: Novel taxa and species diversity of Cordyceps sensu lato (Hypocreales, Ascomycota) developing on wireworms (Elateroidea and Tenebrionoidea, Coleoptera)
Source: MycoKeys. 2021 Mar 29;78:79–117. doi: 10.3897/mycokeys.78.61836 (PMC8021543; doi:10.3897/mycokeys.78.61836)
Supplement: XML Treatment for Beauveria bassiana [file mycokeys.78.61836-treatment5.xml]

<!DOCTYPE tp:taxon-treatment
  PUBLIC "-//TaxonX//DTD Taxonomic Treatment Publishing DTD v0 20100105//EN" "tax-treatment-NSO.dtd">
<tp:taxon-treatment xmlns:tp="http://www.plazi.org/taxpub"><tp:treatment-meta><kwd-group><label>Taxon classification</label><kwd><named-content xmlns:xlink="http://www.w3.org/1999/xlink" content-type="kingdom">Fungi</named-content></kwd><kwd><named-content xmlns:xlink="http://www.w3.org/1999/xlink" content-type="order">Hypocreales</named-content></kwd><kwd><named-content xmlns:xlink="http://www.w3.org/1999/xlink" content-type="family">Cordycipitaceae</named-content></kwd></kwd-group><mixed-citation publication-type="journal"><person-group><name><surname>Zha</surname><given-names>Ling-Sheng</given-names></name><name><surname>Kryukov</surname><given-names>Vadim Yu</given-names></name><name><surname>Ding</surname><given-names>Jian-Hua</given-names></name><name><surname>Jeewon</surname><given-names>Rajesh</given-names></name><name><surname>Chomnunti</surname><given-names>Putarak</given-names></name></person-group><article-title>Novel taxa and species diversity of <italic><tp:taxon-name><tp:taxon-name-part taxon-name-part-type="genus" reg="Cordyceps">Cordyceps</tp:taxon-name-part></tp:taxon-name></italic> sensu lato (<tp:taxon-name><tp:taxon-name-part taxon-name-part-type="order">Hypocreales</tp:taxon-name-part></tp:taxon-name>, <tp:taxon-name><tp:taxon-name-part taxon-name-part-type="phylum">Ascomycota</tp:taxon-name-part></tp:taxon-name>) developing on wireworms (<tp:taxon-name><tp:taxon-name-part taxon-name-part-type="superfamily">Elateroidea</tp:taxon-name-part></tp:taxon-name> and <tp:taxon-name><tp:taxon-name-part taxon-name-part-type="superfamily">Tenebrionoidea</tp:taxon-name-part></tp:taxon-name>, <tp:taxon-name><tp:taxon-name-part taxon-name-part-type="order">Coleoptera</tp:taxon-name-part></tp:taxon-name>)</article-title><source>MycoKeys</source><day>29</day><month>3</month><year>2021</year><volume>78</volume><fpage>79</fpage><lpage>117</lpage><pub-id pub-id-type="doi">10.3897/mycokeys.78.61836</pub-id></mixed-citation></tp:treatment-meta><tp:nomenclature><tp:taxon-name><object-id xmlns:xlink="http://www.w3.org/1999/xlink" content-type="arpha" xlink:type="simple">878E533F-731E-5EA8-BD35-769F5D8D8ABE</object-id>
              <tp:taxon-name-part taxon-name-part-type="genus" reg="Beauveria">Beauveria</tp:taxon-name-part>
              <tp:taxon-name-part taxon-name-part-type="species" reg="bassiana">bassiana</tp:taxon-name-part>
            </tp:taxon-name><tp:taxon-authority>sensu lato</tp:taxon-authority></tp:nomenclature><tp:treatment-sec sec-type="host" id="SECID0EOFCI"><title>Hosts.</title><p>Many insect orders, including <tp:taxon-name><tp:taxon-name-part taxon-name-part-type="order">Coleoptera</tp:taxon-name-part></tp:taxon-name> (e.g. <tp:taxon-name><tp:taxon-name-part taxon-name-part-type="superfamily">Elateroidea</tp:taxon-name-part></tp:taxon-name> and <tp:taxon-name><tp:taxon-name-part taxon-name-part-type="superfamily">Tenebrionoidea</tp:taxon-name-part></tp:taxon-name> spp., <xref ref-type="bibr" rid="B20">Humber and Hansen 2005</xref>; <xref ref-type="bibr" rid="B70">Reddy et al. 2014</xref>; <xref ref-type="bibr" rid="B88">Sufyan et al. 2017</xref>); inhabiting soil, plant surfaces and plant internal tissues (<xref ref-type="bibr" rid="B2">Bamisile et al. 2018</xref>).</p></tp:treatment-sec><tp:treatment-sec sec-type="distribution" id="SECID0ETGCI"><title>Distribution.</title><p>Widely distributed.</p></tp:treatment-sec><tp:treatment-sec sec-type="notes" id="SECID0EYGCI"><title>Note.</title><p><italic><tp:taxon-name><tp:taxon-name-part taxon-name-part-type="genus" reg="Beauveria">Beauveria</tp:taxon-name-part> <tp:taxon-name-part taxon-name-part-type="species" reg="bassiana">bassiana</tp:taxon-name-part></tp:taxon-name></italic> sensu lato includes a large complex of cryptic species with wide host ranges, including many <tp:taxon-name><tp:taxon-name-part taxon-name-part-type="order">Coleoptera</tp:taxon-name-part></tp:taxon-name> families (<xref ref-type="bibr" rid="B71">Rehner et al. 2011</xref>; <xref ref-type="bibr" rid="B25">Imoulan et al. 2017</xref>).</p></tp:treatment-sec><ref-list><ref id="B20"><mixed-citation xmlns:xlink="http://www.w3.org/1999/xlink" xlink:type="simple"><person-group><name name-style="western"><surname>Humber</surname><given-names>RA</given-names></name><name name-style="western"><surname>Hansen</surname><given-names>KS</given-names></name></person-group> (<year>2005</year>) USDA-ARS Collection of Entomopathogenic Fungal Cultures (ARSEF), ARSEF-Index: Host by Fungus. <ext-link xlink:type="simple" ext-link-type="uri" xlink:href="http://arsef.fpsnl.cornell.edu./">http://arsef.fpsnl.cornell.edu./</ext-link></mixed-citation></ref><ref id="B70"><mixed-citation xmlns:xlink="http://www.w3.org/1999/xlink" xlink:type="simple"><person-group><name name-style="western"><surname>Reddy</surname><given-names>GVP</given-names></name><name name-style="western"><surname>Tangtrakulwanich</surname><given-names>K</given-names></name><name name-style="western"><surname>Wu</surname><given-names>SH</given-names></name><name name-style="western"><surname>Miller</surname><given-names>JH</given-names></name><name name-style="western"><surname>Ophus</surname><given-names>VL</given-names></name><name name-style="western"><surname>Prewett</surname><given-names>J</given-names></name><name name-style="western"><surname>Jaronski</surname><given-names>ST</given-names></name></person-group> (<year>2014</year>) <article-title>Evaluation of the effectiveness of entomopathogens for the management of wireworms (<tp:taxon-name><tp:taxon-name-part taxon-name-part-type="order">Coleoptera</tp:taxon-name-part></tp:taxon-name>: <tp:taxon-name><tp:taxon-name-part taxon-name-part-type="family">Elateridae</tp:taxon-name-part></tp:taxon-name>) on spring wheat.</article-title><source>Journal of Invertebrate Pathology</source><volume>120</volume>: <fpage>43</fpage>–<lpage>49</lpage>. <ext-link xlink:type="simple" ext-link-type="doi" xlink:href="10.1016/j.jip.2014.05.005">https://doi.org/10.1016/j.jip.2014.05.005</ext-link></mixed-citation></ref><ref id="B88"><mixed-citation xmlns:xlink="http://www.w3.org/1999/xlink" xlink:type="simple"><person-group><name name-style="western"><surname>Sufyan</surname><given-names>M</given-names></name><name name-style="western"><surname>Abbasi</surname><given-names>A</given-names></name><name name-style="western"><surname>Gogi</surname><given-names>MD</given-names></name><name name-style="western"><surname>Arshad</surname><given-names>M</given-names></name><name name-style="western"><surname>Nawaz</surname><given-names>A</given-names></name><name name-style="western"><surname>Neuhoff</surname><given-names>D</given-names></name></person-group> (<year>2017</year>) <article-title>Efficacy of <italic><tp:taxon-name><tp:taxon-name-part taxon-name-part-type="genus">Beauveria</tp:taxon-name-part> <tp:taxon-name-part taxon-name-part-type="species">bassiana</tp:taxon-name-part></tp:taxon-name></italic> for the management of economically important wireworm species (<tp:taxon-name><tp:taxon-name-part taxon-name-part-type="order">Coleoptera</tp:taxon-name-part></tp:taxon-name>: <tp:taxon-name><tp:taxon-name-part taxon-name-part-type="family">Elateridae</tp:taxon-name-part></tp:taxon-name>) in organic farming.</article-title><source>Gesunde Pflanzen</source><volume>69</volume>(<issue>4</issue>): <fpage>197</fpage>–<lpage>202</lpage>. <ext-link xlink:type="simple" ext-link-type="doi" xlink:href="10.1007/s10343-017-0406-8">https://doi.org/10.1007/s10343-017-0406-8</ext-link></mixed-citation></ref><ref id="B2"><mixed-citation xmlns:xlink="http://www.w3.org/1999/xlink" xlink:type="simple"><person-group><name name-style="western"><surname>Bamisile</surname><given-names>BS</given-names></name><name name-style="western"><surname>Dash</surname><given-names>CK</given-names></name><name name-style="western"><surname>Akutse</surname><given-names>KS</given-names></name><name name-style="western"><surname>Keppanan</surname><given-names>R</given-names></name><name name-style="western"><surname>Afolabi</surname><given-names>OG</given-names></name><name name-style="western"><surname>Hussain</surname><given-names>M</given-names></name><name name-style="western"><surname>Qasim</surname><given-names>M</given-names></name><name name-style="western"><surname>Wang</surname><given-names>L</given-names></name></person-group> (<year>2018</year>) <article-title>Prospects of endophytic fungal entomopathogens as biocontrol and plant growth promoting agents: an insight on how artificial inoculation methods affect endophytic colonization of host plants.</article-title><source>Microbiological Research</source><volume>217</volume>: <fpage>34</fpage>–<lpage>50</lpage>. <ext-link xlink:type="simple" ext-link-type="doi" xlink:href="10.1016/j.micres.2018.08.016">https://doi.org/10.1016/j.micres.2018.08.016</ext-link></mixed-citation></ref><ref id="B71"><mixed-citation xmlns:xlink="http://www.w3.org/1999/xlink" xlink:type="simple"><person-group><name name-style="western"><surname>Rehner</surname><given-names>SA</given-names></name><name name-style="western"><surname>Minnis</surname><given-names>AM</given-names></name><name name-style="western"><surname>Sung</surname><given-names>GH</given-names></name><name name-style="western"><surname>Luangsa-ard</surname><given-names>JJ</given-names></name><name name-style="western"><surname>Devotto</surname><given-names>L</given-names></name><name name-style="western"><surname>Humber</surname><given-names>RA</given-names></name></person-group> (<year>2011</year>) <article-title>Phylogeny and systematics of the anamorphic, entomopathogenic genus <italic><tp:taxon-name><tp:taxon-name-part taxon-name-part-type="genus">Beauveria</tp:taxon-name-part></tp:taxon-name></italic>.</article-title><source>Mycologia</source><volume>103</volume>(<issue>5</issue>): <fpage>1055</fpage>–<lpage>1073</lpage>. <ext-link xlink:type="simple" ext-link-type="doi" xlink:href="10.3852/10-302">https://doi.org/10.3852/10-302</ext-link></mixed-citation></ref><ref id="B25"><mixed-citation xmlns:xlink="http://www.w3.org/1999/xlink" xlink:type="simple"><person-group><name name-style="western"><surname>Imoulan</surname><given-names>A</given-names></name><name name-style="western"><surname>Hussain</surname><given-names>M</given-names></name><name name-style="western"><surname>Kirk</surname><given-names>PM</given-names></name><name name-style="western"><surname>Meziane</surname><given-names>AE</given-names></name><name name-style="western"><surname>Yao</surname><given-names>YJ</given-names></name></person-group> (<year>2017</year>) <article-title>Entomopathogenic fungus <italic><tp:taxon-name><tp:taxon-name-part taxon-name-part-type="genus">Beauveria</tp:taxon-name-part></tp:taxon-name></italic>: host specificity, ecology and significance of morpho-molecular characterization in accurate taxonomic classification.</article-title><source>Journal of Asia-Pacific Entomology</source><volume>20</volume>(<issue>4</issue>): <fpage>1204</fpage>–<lpage>1212</lpage>. <ext-link xlink:type="simple" ext-link-type="doi" xlink:href="10.1016/j.aspen.2017.08.015">https://doi.org/10.1016/j.aspen.2017.08.015</ext-link></mixed-citation></ref></ref-list></tp:taxon-treatment>
