# Supplementary material for: Novel taxa and species diversity of Cordyceps sensu lato (Hypocreales, Ascomycota) developing on wireworms (Elateroidea and Tenebrionoidea, Coleoptera)
Source: MycoKeys. 2021 Mar 29;78:79–117. doi: 10.3897/mycokeys.78.61836 (PMC8021543; doi:10.3897/mycokeys.78.61836)
Supplement: XML Treatment for Cordyceps farinosa [file mycokeys.78.61836-treatment9.xml]

<!DOCTYPE tp:taxon-treatment
  PUBLIC "-//TaxonX//DTD Taxonomic Treatment Publishing DTD v0 20100105//EN" "tax-treatment-NSO.dtd">
<tp:taxon-treatment xmlns:tp="http://www.plazi.org/taxpub"><tp:treatment-meta><kwd-group><label>Taxon classification</label><kwd><named-content xmlns:xlink="http://www.w3.org/1999/xlink" content-type="kingdom">Fungi</named-content></kwd><kwd><named-content xmlns:xlink="http://www.w3.org/1999/xlink" content-type="order">Hypocreales</named-content></kwd><kwd><named-content xmlns:xlink="http://www.w3.org/1999/xlink" content-type="family">Cordycipitaceae</named-content></kwd></kwd-group><mixed-citation publication-type="journal"><person-group><name><surname>Zha</surname><given-names>Ling-Sheng</given-names></name><name><surname>Kryukov</surname><given-names>Vadim Yu</given-names></name><name><surname>Ding</surname><given-names>Jian-Hua</given-names></name><name><surname>Jeewon</surname><given-names>Rajesh</given-names></name><name><surname>Chomnunti</surname><given-names>Putarak</given-names></name></person-group><article-title>Novel taxa and species diversity of <italic><tp:taxon-name><tp:taxon-name-part taxon-name-part-type="genus" reg="Cordyceps">Cordyceps</tp:taxon-name-part></tp:taxon-name></italic> sensu lato (<tp:taxon-name><tp:taxon-name-part taxon-name-part-type="order">Hypocreales</tp:taxon-name-part></tp:taxon-name>, <tp:taxon-name><tp:taxon-name-part taxon-name-part-type="phylum">Ascomycota</tp:taxon-name-part></tp:taxon-name>) developing on wireworms (<tp:taxon-name><tp:taxon-name-part taxon-name-part-type="superfamily">Elateroidea</tp:taxon-name-part></tp:taxon-name> and <tp:taxon-name><tp:taxon-name-part taxon-name-part-type="superfamily">Tenebrionoidea</tp:taxon-name-part></tp:taxon-name>, <tp:taxon-name><tp:taxon-name-part taxon-name-part-type="order">Coleoptera</tp:taxon-name-part></tp:taxon-name>)</article-title><source>MycoKeys</source><day>29</day><month>3</month><year>2021</year><volume>78</volume><fpage>79</fpage><lpage>117</lpage><pub-id pub-id-type="doi">10.3897/mycokeys.78.61836</pub-id></mixed-citation></tp:treatment-meta><tp:nomenclature><tp:taxon-name><object-id xmlns:xlink="http://www.w3.org/1999/xlink" content-type="arpha" xlink:type="simple">364247D5-C695-5011-BB8A-0180BE374DAF</object-id>
              <tp:taxon-name-part taxon-name-part-type="genus" reg="Cordyceps">Cordyceps</tp:taxon-name-part>
              <tp:taxon-name-part taxon-name-part-type="species" reg="farinosa">farinosa</tp:taxon-name-part>
            </tp:taxon-name><tp:taxon-authority>(Holmsk.) Kepler, B. Shrestha &amp; Spatafora</tp:taxon-authority><tp:nomenclature-citation-list><tp:nomenclature-citation><tp:taxon-name><tp:taxon-name-part taxon-name-part-type="genus" reg="Ramaria"/> <tp:taxon-name-part taxon-name-part-type="species" reg="farinosa"/></tp:taxon-name><comment>≡ <tp:taxon-name><tp:taxon-name-part taxon-name-part-type="genus" reg="Ramaria">Ramaria</tp:taxon-name-part> <tp:taxon-name-part taxon-name-part-type="species" reg="farinosa">farinosa</tp:taxon-name-part></tp:taxon-name> Holmsk. </comment></tp:nomenclature-citation><tp:nomenclature-citation><tp:taxon-name><tp:taxon-name-part taxon-name-part-type="genus" reg="Clavaria"/> <tp:taxon-name-part taxon-name-part-type="species" reg="farinosa"/></tp:taxon-name><comment>≡ <tp:taxon-name><tp:taxon-name-part taxon-name-part-type="genus" reg="Clavaria">Clavaria</tp:taxon-name-part> <tp:taxon-name-part taxon-name-part-type="species" reg="farinosa">farinosa</tp:taxon-name-part></tp:taxon-name> (Holmsk.) Dicks. </comment></tp:nomenclature-citation><tp:nomenclature-citation><tp:taxon-name><tp:taxon-name-part taxon-name-part-type="genus" reg="Corynoides"/> <tp:taxon-name-part taxon-name-part-type="species" reg="farinosa"/></tp:taxon-name><comment>≡ <tp:taxon-name><tp:taxon-name-part taxon-name-part-type="genus" reg="Corynoides">Corynoides</tp:taxon-name-part> <tp:taxon-name-part taxon-name-part-type="species" reg="farinosa">farinosa</tp:taxon-name-part></tp:taxon-name> (Holmsk.) Gray </comment></tp:nomenclature-citation><tp:nomenclature-citation><tp:taxon-name><tp:taxon-name-part taxon-name-part-type="genus" reg="Isaria"/> <tp:taxon-name-part taxon-name-part-type="species" reg="farinosa"/></tp:taxon-name><comment>≡ <tp:taxon-name><tp:taxon-name-part taxon-name-part-type="genus" reg="Isaria">Isaria</tp:taxon-name-part> <tp:taxon-name-part taxon-name-part-type="species" reg="farinosa">farinosa</tp:taxon-name-part></tp:taxon-name> (Holmsk.) Fr. </comment></tp:nomenclature-citation><tp:nomenclature-citation><tp:taxon-name><tp:taxon-name-part taxon-name-part-type="genus" reg="Spicaria"/> <tp:taxon-name-part taxon-name-part-type="species" reg="farinosa"/></tp:taxon-name><comment>≡ <tp:taxon-name><tp:taxon-name-part taxon-name-part-type="genus" reg="Spicaria">Spicaria</tp:taxon-name-part> <tp:taxon-name-part taxon-name-part-type="species" reg="farinosa">farinosa</tp:taxon-name-part></tp:taxon-name> (Holmsk.) Vuill. </comment></tp:nomenclature-citation><tp:nomenclature-citation><tp:taxon-name><tp:taxon-name-part taxon-name-part-type="genus" reg="Penicillium"/> <tp:taxon-name-part taxon-name-part-type="species" reg="farinosum"/></tp:taxon-name><comment>≡ <tp:taxon-name><tp:taxon-name-part taxon-name-part-type="genus" reg="Penicillium">Penicillium</tp:taxon-name-part> <tp:taxon-name-part taxon-name-part-type="species" reg="farinosum">farinosum</tp:taxon-name-part></tp:taxon-name> (Holmsk.) Biourge </comment></tp:nomenclature-citation><tp:nomenclature-citation><tp:taxon-name><tp:taxon-name-part taxon-name-part-type="genus" reg="Paecilomyces"/> <tp:taxon-name-part taxon-name-part-type="species" reg="farinosus"/></tp:taxon-name><comment>≡ <tp:taxon-name><tp:taxon-name-part taxon-name-part-type="genus" reg="Paecilomyces">Paecilomyces</tp:taxon-name-part> <tp:taxon-name-part taxon-name-part-type="species" reg="farinosus">farinosus</tp:taxon-name-part></tp:taxon-name> (Holmsk.) A.H.S. Br. &amp; G. Sm. </comment></tp:nomenclature-citation><tp:nomenclature-citation><tp:taxon-name>
              <tp:taxon-name-part taxon-name-part-type="genus" reg="Cordyceps"/>
              <tp:taxon-name-part taxon-name-part-type="species" reg="farinosa"/>
            </tp:taxon-name><comment>For further doubtful synonyms, see <xref ref-type="bibr" rid="B26">Index Fungorum (2021)</xref>. </comment></tp:nomenclature-citation></tp:nomenclature-citation-list></tp:nomenclature><tp:treatment-sec sec-type="host" id="SECID0EGTCI"><title>Hosts.</title><p>Mites, spiders, insects from various orders, including <tp:taxon-name><tp:taxon-name-part taxon-name-part-type="order">Coleoptera</tp:taxon-name-part></tp:taxon-name> (e.g. <tp:taxon-name><tp:taxon-name-part taxon-name-part-type="family">Tenebrionidae</tp:taxon-name-part></tp:taxon-name> spp.); inhabiting soil, humus, plants, fungi and other organisms (<xref ref-type="bibr" rid="B20">Humber and Hansen 2005</xref>; <xref ref-type="bibr" rid="B108">Zimmermann 2008</xref>).</p></tp:treatment-sec><tp:treatment-sec sec-type="distribution" id="SECID0EDUCI"><title>Distribution.</title><p>Widely distributed (<xref ref-type="bibr" rid="B108">Zimmermann 2008</xref>).</p></tp:treatment-sec><tp:treatment-sec sec-type="notes" id="SECID0ENUCI"><title>Note.</title><p>According to <xref ref-type="bibr" rid="B15">Domsch et al. (1980)</xref> and <xref ref-type="bibr" rid="B108">Zimmermann (2008)</xref>, the species is ubiquitous in temperate and tropical zones.</p></tp:treatment-sec><ref-list><ref id="B26"><mixed-citation xmlns:xlink="http://www.w3.org/1999/xlink" xlink:type="simple"><institution xlink:type="simple">Index Fungorum</institution> (<year>2021</year>) [accessed 1 March 2021]</mixed-citation></ref><ref id="B20"><mixed-citation xmlns:xlink="http://www.w3.org/1999/xlink" xlink:type="simple"><person-group><name name-style="western"><surname>Humber</surname><given-names>RA</given-names></name><name name-style="western"><surname>Hansen</surname><given-names>KS</given-names></name></person-group> (<year>2005</year>) USDA-ARS Collection of Entomopathogenic Fungal Cultures (ARSEF), ARSEF-Index: Host by Fungus. <ext-link xlink:type="simple" ext-link-type="uri" xlink:href="http://arsef.fpsnl.cornell.edu./">http://arsef.fpsnl.cornell.edu./</ext-link></mixed-citation></ref><ref id="B108"><mixed-citation xmlns:xlink="http://www.w3.org/1999/xlink" xlink:type="simple"><person-group><name name-style="western"><surname>Zimmermann</surname><given-names>G</given-names></name></person-group> (<year>2008</year>) <article-title>The entomopathogenic fungi <italic><tp:taxon-name><tp:taxon-name-part taxon-name-part-type="genus">Isaria</tp:taxon-name-part> <tp:taxon-name-part taxon-name-part-type="species">farinosa</tp:taxon-name-part></tp:taxon-name></italic> (formerly <italic><tp:taxon-name><tp:taxon-name-part taxon-name-part-type="genus">Paecilomyces</tp:taxon-name-part> <tp:taxon-name-part taxon-name-part-type="species">farinosus</tp:taxon-name-part></tp:taxon-name></italic>) and the <italic><tp:taxon-name><tp:taxon-name-part taxon-name-part-type="genus">Isaria</tp:taxon-name-part> <tp:taxon-name-part taxon-name-part-type="species">fumosorosea</tp:taxon-name-part></tp:taxon-name></italic> species complex (formerly <italic><tp:taxon-name><tp:taxon-name-part taxon-name-part-type="genus">Paecilomyces</tp:taxon-name-part> <tp:taxon-name-part taxon-name-part-type="species">fumosoroseus</tp:taxon-name-part></tp:taxon-name></italic>): biology, ecology and use in biological control.</article-title><source>Biocontrol Science and Technology</source><volume>18</volume>(<issue>9</issue>): <fpage>865</fpage>–<lpage>901</lpage>. <ext-link xlink:type="simple" ext-link-type="doi" xlink:href="10.1080/09583150802471812">https://doi.org/10.1080/09583150802471812</ext-link></mixed-citation></ref><ref id="B15"><mixed-citation xmlns:xlink="http://www.w3.org/1999/xlink" xlink:type="simple"><person-group><name name-style="western"><surname>Domsch</surname><given-names>KH</given-names></name><name name-style="western"><surname>Gams</surname><given-names>W</given-names></name><name name-style="western"><surname>Anderson</surname><given-names>TH</given-names></name></person-group> (<year>1980</year>) Compendium of Soil <tp:taxon-name><tp:taxon-name-part taxon-name-part-type="kingdom">Fungi</tp:taxon-name-part></tp:taxon-name>. London: Academic Press, 136–140.</mixed-citation></ref></ref-list></tp:taxon-treatment>
