# Supplementary material for: Novel taxa and species diversity of Cordyceps sensu lato (Hypocreales, Ascomycota) developing on wireworms (Elateroidea and Tenebrionoidea, Coleoptera)
Source: MycoKeys. 2021 Mar 29;78:79–117. doi: 10.3897/mycokeys.78.61836 (PMC8021543; doi:10.3897/mycokeys.78.61836)
Supplement: XML Treatment for Cordyceps militaris [file mycokeys.78.61836-treatment12.xml]

<!DOCTYPE tp:taxon-treatment
  PUBLIC "-//TaxonX//DTD Taxonomic Treatment Publishing DTD v0 20100105//EN" "tax-treatment-NSO.dtd">
<tp:taxon-treatment xmlns:tp="http://www.plazi.org/taxpub"><tp:treatment-meta><kwd-group><label>Taxon classification</label><kwd><named-content xmlns:xlink="http://www.w3.org/1999/xlink" content-type="kingdom">Fungi</named-content></kwd><kwd><named-content xmlns:xlink="http://www.w3.org/1999/xlink" content-type="order">Hypocreales</named-content></kwd><kwd><named-content xmlns:xlink="http://www.w3.org/1999/xlink" content-type="family">Cordycipitaceae</named-content></kwd></kwd-group><mixed-citation publication-type="journal"><person-group><name><surname>Zha</surname><given-names>Ling-Sheng</given-names></name><name><surname>Kryukov</surname><given-names>Vadim Yu</given-names></name><name><surname>Ding</surname><given-names>Jian-Hua</given-names></name><name><surname>Jeewon</surname><given-names>Rajesh</given-names></name><name><surname>Chomnunti</surname><given-names>Putarak</given-names></name></person-group><article-title>Novel taxa and species diversity of <italic><tp:taxon-name><tp:taxon-name-part taxon-name-part-type="genus" reg="Cordyceps">Cordyceps</tp:taxon-name-part></tp:taxon-name></italic> sensu lato (<tp:taxon-name><tp:taxon-name-part taxon-name-part-type="order">Hypocreales</tp:taxon-name-part></tp:taxon-name>, <tp:taxon-name><tp:taxon-name-part taxon-name-part-type="phylum">Ascomycota</tp:taxon-name-part></tp:taxon-name>) developing on wireworms (<tp:taxon-name><tp:taxon-name-part taxon-name-part-type="superfamily">Elateroidea</tp:taxon-name-part></tp:taxon-name> and <tp:taxon-name><tp:taxon-name-part taxon-name-part-type="superfamily">Tenebrionoidea</tp:taxon-name-part></tp:taxon-name>, <tp:taxon-name><tp:taxon-name-part taxon-name-part-type="order">Coleoptera</tp:taxon-name-part></tp:taxon-name>)</article-title><source>MycoKeys</source><day>29</day><month>3</month><year>2021</year><volume>78</volume><fpage>79</fpage><lpage>117</lpage><pub-id pub-id-type="doi">10.3897/mycokeys.78.61836</pub-id></mixed-citation></tp:treatment-meta><tp:nomenclature><tp:taxon-name><object-id xmlns:xlink="http://www.w3.org/1999/xlink" content-type="arpha" xlink:type="simple">E1B72600-512D-51D0-BCB9-C8A4C2DD7C87</object-id>
              <tp:taxon-name-part taxon-name-part-type="genus" reg="Cordyceps">Cordyceps</tp:taxon-name-part>
              <tp:taxon-name-part taxon-name-part-type="species" reg="militaris">militaris</tp:taxon-name-part>
            </tp:taxon-name><tp:taxon-authority>(L.) Fr.</tp:taxon-authority><tp:nomenclature-citation-list><tp:nomenclature-citation><tp:taxon-name><tp:taxon-name-part taxon-name-part-type="genus" reg="Clavaria"/> <tp:taxon-name-part taxon-name-part-type="species" reg="militaris"/></tp:taxon-name><comment>≡ <tp:taxon-name><tp:taxon-name-part taxon-name-part-type="genus" reg="Clavaria">Clavaria</tp:taxon-name-part> <tp:taxon-name-part taxon-name-part-type="species" reg="militaris">militaris</tp:taxon-name-part></tp:taxon-name> L. </comment></tp:nomenclature-citation><tp:nomenclature-citation><tp:taxon-name><tp:taxon-name-part taxon-name-part-type="genus" reg="Sphaeria"/> <tp:taxon-name-part taxon-name-part-type="species" reg="militaris"/></tp:taxon-name><comment>≡ <tp:taxon-name><tp:taxon-name-part taxon-name-part-type="genus" reg="Sphaeria">Sphaeria</tp:taxon-name-part> <tp:taxon-name-part taxon-name-part-type="species" reg="militaris">militaris</tp:taxon-name-part></tp:taxon-name> (L.) J.F. Gmel. </comment></tp:nomenclature-citation><tp:nomenclature-citation><tp:taxon-name><tp:taxon-name-part taxon-name-part-type="genus" reg="Hypoxylon"/> <tp:taxon-name-part taxon-name-part-type="species" reg="militare"/></tp:taxon-name><comment>≡ <tp:taxon-name><tp:taxon-name-part taxon-name-part-type="genus" reg="Hypoxylon">Hypoxylon</tp:taxon-name-part> <tp:taxon-name-part taxon-name-part-type="species" reg="militare">militare</tp:taxon-name-part></tp:taxon-name> (L.) Mérat </comment></tp:nomenclature-citation><tp:nomenclature-citation><tp:taxon-name><tp:taxon-name-part taxon-name-part-type="genus" reg="Xylaria"/> <tp:taxon-name-part taxon-name-part-type="species" reg="militaris"/></tp:taxon-name><comment>≡ <tp:taxon-name><tp:taxon-name-part taxon-name-part-type="genus" reg="Xylaria">Xylaria</tp:taxon-name-part> <tp:taxon-name-part taxon-name-part-type="species" reg="militaris">militaris</tp:taxon-name-part></tp:taxon-name> (L.) Gray </comment></tp:nomenclature-citation><tp:nomenclature-citation><tp:taxon-name><tp:taxon-name-part taxon-name-part-type="genus" reg="Corynesphaera"/> <tp:taxon-name-part taxon-name-part-type="species" reg="militaris"/></tp:taxon-name><comment>≡ <tp:taxon-name><tp:taxon-name-part taxon-name-part-type="genus" reg="Corynesphaera">Corynesphaera</tp:taxon-name-part> <tp:taxon-name-part taxon-name-part-type="species" reg="militaris">militaris</tp:taxon-name-part></tp:taxon-name> (L.) Dumort. </comment></tp:nomenclature-citation><tp:nomenclature-citation><tp:taxon-name><tp:taxon-name-part taxon-name-part-type="genus" reg="Torrubia"/> <tp:taxon-name-part taxon-name-part-type="species" reg="militaris"/></tp:taxon-name><comment>≡ <tp:taxon-name><tp:taxon-name-part taxon-name-part-type="genus" reg="Torrubia">Torrubia</tp:taxon-name-part> <tp:taxon-name-part taxon-name-part-type="species" reg="militaris">militaris</tp:taxon-name-part></tp:taxon-name> (L.) Tul. &amp; C. Tul. </comment></tp:nomenclature-citation><tp:nomenclature-citation><tp:taxon-name><tp:taxon-name-part taxon-name-part-type="genus" reg="Clavaria"/> <tp:taxon-name-part taxon-name-part-type="species" reg="granulosa"/></tp:taxon-name><comment>= <tp:taxon-name><tp:taxon-name-part taxon-name-part-type="genus" reg="Clavaria">Clavaria</tp:taxon-name-part> <tp:taxon-name-part taxon-name-part-type="species" reg="granulosa">granulosa</tp:taxon-name-part></tp:taxon-name> Bull. </comment></tp:nomenclature-citation><tp:nomenclature-citation><tp:taxon-name><tp:taxon-name-part taxon-name-part-type="genus" reg="Sphaeria"/> <tp:taxon-name-part taxon-name-part-type="species" reg="militaris"/> <tp:taxon-name-part taxon-name-part-type="infraspecific-rank"/> <tp:taxon-name-part taxon-name-part-type="variety" reg="sphaerocephala"/></tp:taxon-name><comment>= <tp:taxon-name><tp:taxon-name-part taxon-name-part-type="genus" reg="Sphaeria">Sphaeria</tp:taxon-name-part> <tp:taxon-name-part taxon-name-part-type="species" reg="militaris">militaris</tp:taxon-name-part> <tp:taxon-name-part taxon-name-part-type="infraspecific-rank">var.</tp:taxon-name-part> <tp:taxon-name-part taxon-name-part-type="variety" reg="sphaerocephala">sphaerocephala</tp:taxon-name-part></tp:taxon-name> J.C. Schmidt </comment></tp:nomenclature-citation><tp:nomenclature-citation><tp:taxon-name><tp:taxon-name-part taxon-name-part-type="genus" reg="Cordyceps"/> <tp:taxon-name-part taxon-name-part-type="species" reg="militaris"/> <tp:taxon-name-part taxon-name-part-type="infraspecific-rank"/> <tp:taxon-name-part taxon-name-part-type="form" reg="sphaerocephala"/></tp:taxon-name><comment>= <tp:taxon-name><tp:taxon-name-part taxon-name-part-type="genus" reg="Cordyceps">Cordyceps</tp:taxon-name-part> <tp:taxon-name-part taxon-name-part-type="species" reg="militaris">militaris</tp:taxon-name-part> <tp:taxon-name-part taxon-name-part-type="infraspecific-rank">f.</tp:taxon-name-part> <tp:taxon-name-part taxon-name-part-type="form" reg="sphaerocephala">sphaerocephala</tp:taxon-name-part></tp:taxon-name> (J.C. Schmidt) Sacc. </comment></tp:nomenclature-citation><tp:nomenclature-citation><tp:taxon-name><tp:taxon-name-part taxon-name-part-type="genus" reg="Cordyceps"/> <tp:taxon-name-part taxon-name-part-type="species" reg="militaris"/> <tp:taxon-name-part taxon-name-part-type="infraspecific-rank"/> <tp:taxon-name-part taxon-name-part-type="form" reg="alba"/></tp:taxon-name><comment>= <tp:taxon-name><tp:taxon-name-part taxon-name-part-type="genus" reg="Cordyceps">Cordyceps</tp:taxon-name-part> <tp:taxon-name-part taxon-name-part-type="species" reg="militaris">militaris</tp:taxon-name-part> <tp:taxon-name-part taxon-name-part-type="infraspecific-rank">f.</tp:taxon-name-part> <tp:taxon-name-part taxon-name-part-type="form" reg="alba">alba</tp:taxon-name-part></tp:taxon-name> Kobayasi &amp; Shimizu ex Y.J. Yao [as ‘albina’] </comment></tp:nomenclature-citation></tp:nomenclature-citation-list></tp:nomenclature><tp:treatment-sec sec-type="host" id="SECID0EUCDI"><title>Hosts.</title><p>Commonly on <tp:taxon-name><tp:taxon-name-part taxon-name-part-type="order">Lepidoptera</tp:taxon-name-part></tp:taxon-name> larvae and pupae, infrequently on <tp:taxon-name><tp:taxon-name-part taxon-name-part-type="order">Hymenoptera</tp:taxon-name-part></tp:taxon-name> (<xref ref-type="bibr" rid="B35">Kobayasi 1941</xref>; <xref ref-type="bibr" rid="B45">Kryukov et al. 2011</xref>).</p></tp:treatment-sec><tp:treatment-sec sec-type="distribution" id="SECID0EMDDI"><title>Distribution.</title><p>Widely distributed.</p></tp:treatment-sec><tp:treatment-sec sec-type="notes" id="SECID0ERDDI"><title>Note.</title><p>Under laboratory conditions and injection of hyphal bodies into the haemocoel of insects, <italic><tp:taxon-name><tp:taxon-name-part taxon-name-part-type="genus" reg="Cordyceps">C.</tp:taxon-name-part> <tp:taxon-name-part taxon-name-part-type="species" reg="militaris">militaris</tp:taxon-name-part></tp:taxon-name></italic> can infect many insect orders (<xref ref-type="bibr" rid="B82">Shrestha et al. 2012</xref>), including pupae of <italic><tp:taxon-name><tp:taxon-name-part taxon-name-part-type="genus" reg="Tenebrio">Tenebrio</tp:taxon-name-part> <tp:taxon-name-part taxon-name-part-type="species" reg="molitor">molitor</tp:taxon-name-part></tp:taxon-name></italic> (<tp:taxon-name><tp:taxon-name-part taxon-name-part-type="family">Tenebrionidae</tp:taxon-name-part></tp:taxon-name>) (<xref ref-type="bibr" rid="B14">De Bary 1867</xref>; <xref ref-type="bibr" rid="B77">Sato and Shimazu 2002</xref>). Therefore, the conclusion that wireworms (e.g. <italic><tp:taxon-name><tp:taxon-name-part taxon-name-part-type="genus" reg="Tenebrio">Tenebrio</tp:taxon-name-part> <tp:taxon-name-part taxon-name-part-type="species" reg="molitor">molitor</tp:taxon-name-part></tp:taxon-name></italic>) are the natural hosts of <italic><tp:taxon-name><tp:taxon-name-part taxon-name-part-type="genus" reg="Cordyceps">C.</tp:taxon-name-part> <tp:taxon-name-part taxon-name-part-type="species" reg="militaris">militaris</tp:taxon-name-part></tp:taxon-name></italic> is probably untenable and we temporarily reject it.</p></tp:treatment-sec><ref-list><ref id="B35"><mixed-citation xmlns:xlink="http://www.w3.org/1999/xlink" xlink:type="simple"><person-group><name name-style="western"><surname>Kobayasi</surname><given-names>Y</given-names></name></person-group> (<year>1941</year>) The genus <italic><tp:taxon-name><tp:taxon-name-part taxon-name-part-type="genus">Cordyceps</tp:taxon-name-part></tp:taxon-name></italic> and its allies. Science Reports of the Tokyo Bunrika Daigaku (Section B, No. 84) 5: 53–260.</mixed-citation></ref><ref id="B45"><mixed-citation xmlns:xlink="http://www.w3.org/1999/xlink" xlink:type="simple"><person-group><name name-style="western"><surname>Kryukov</surname><given-names>VY</given-names></name><name name-style="western"><surname>Yaroslavtseva</surname><given-names>ON</given-names></name><name name-style="western"><surname>Lednev</surname><given-names>GR</given-names></name><name name-style="western"><surname>Borisov</surname><given-names>BA</given-names></name></person-group> (<year>2011</year>) <article-title>Local epizootics caused by teleomorphic cordycipitoid fungi (<tp:taxon-name><tp:taxon-name-part taxon-name-part-type="phylum">Ascomycota</tp:taxon-name-part></tp:taxon-name>: <tp:taxon-name><tp:taxon-name-part taxon-name-part-type="order">Hypocreales</tp:taxon-name-part></tp:taxon-name>) in populations of forest lepidopterans and sawflies of the summer-autumn complex in Siberia.</article-title><source>Microbiology</source><volume>80</volume>(<issue>2</issue>): <fpage>286</fpage>–<lpage>295</lpage>. <ext-link xlink:type="simple" ext-link-type="doi" xlink:href="10.1134/S0026261711020093">https://doi.org/10.1134/S0026261711020093</ext-link></mixed-citation></ref><ref id="B82"><mixed-citation xmlns:xlink="http://www.w3.org/1999/xlink" xlink:type="simple"><person-group><name name-style="western"><surname>Shrestha</surname><given-names>B</given-names></name><name name-style="western"><surname>Zhang</surname><given-names>WM</given-names></name><name name-style="western"><surname>Zhang</surname><given-names>YJ</given-names></name><name name-style="western"><surname>Liu</surname><given-names>XZ</given-names></name></person-group> (<year>2012</year>) <article-title>The medicinal fungus <italic><tp:taxon-name><tp:taxon-name-part taxon-name-part-type="genus">Cordyceps</tp:taxon-name-part> <tp:taxon-name-part taxon-name-part-type="species">militaris</tp:taxon-name-part></tp:taxon-name></italic>: research and development.</article-title><source>Mycological Progress</source><volume>11</volume>(<issue>3</issue>): <fpage>599</fpage>–<lpage>614</lpage>. <ext-link xlink:type="simple" ext-link-type="doi" xlink:href="10.1007/s11557-012-0825-y">https://doi.org/10.1007/s11557-012-0825-y</ext-link></mixed-citation></ref><ref id="B14"><mixed-citation xmlns:xlink="http://www.w3.org/1999/xlink" xlink:type="simple"><person-group><name name-style="western"><surname>De Bary</surname><given-names>A</given-names></name></person-group> (<year>1867</year>) <article-title>Zur Kenntniss insectentoedtender Pilze.</article-title><source>Botanische Zeitung</source><volume>25</volume>: <fpage>17</fpage>–<lpage>21</lpage>. <ext-link xlink:type="simple" ext-link-type="doi" xlink:href="10.1007/BF01650457">https://doi.org/10.1007/BF01650457</ext-link></mixed-citation></ref><ref id="B77"><mixed-citation xmlns:xlink="http://www.w3.org/1999/xlink" xlink:type="simple"><person-group><name name-style="western"><surname>Sato</surname><given-names>H</given-names></name><name name-style="western"><surname>Shimazu</surname><given-names>M</given-names></name></person-group> (<year>2002</year>) <article-title>Stromata production for <italic><tp:taxon-name><tp:taxon-name-part taxon-name-part-type="genus">Cordyceps</tp:taxon-name-part> <tp:taxon-name-part taxon-name-part-type="species">militaris</tp:taxon-name-part></tp:taxon-name></italic> (<tp:taxon-name><tp:taxon-name-part taxon-name-part-type="order">Clavicipitales</tp:taxon-name-part></tp:taxon-name>: <tp:taxon-name><tp:taxon-name-part taxon-name-part-type="family">Clavicipitaceae</tp:taxon-name-part></tp:taxon-name>) by injection of hyphal bodies to alternative host insects.</article-title><source>Applied Entomology and Zoology</source><volume>37</volume>(<issue>1</issue>): <fpage>85</fpage>–<lpage>92</lpage>. <ext-link xlink:type="simple" ext-link-type="doi" xlink:href="10.1303/aez.2002.85">https://doi.org/10.1303/aez.2002.85</ext-link></mixed-citation></ref></ref-list></tp:taxon-treatment>
