# Supplementary material for: Novel taxa and species diversity of Cordyceps sensu lato (Hypocreales, Ascomycota) developing on wireworms (Elateroidea and Tenebrionoidea, Coleoptera)
Source: MycoKeys. 2021 Mar 29;78:79–117. doi: 10.3897/mycokeys.78.61836 (PMC8021543; doi:10.3897/mycokeys.78.61836)
Supplement: XML Treatment for Cordyceps submilitaris [file mycokeys.78.61836-treatment19.xml]

<!DOCTYPE tp:taxon-treatment
  PUBLIC "-//TaxonX//DTD Taxonomic Treatment Publishing DTD v0 20100105//EN" "tax-treatment-NSO.dtd">
<tp:taxon-treatment xmlns:tp="http://www.plazi.org/taxpub"><tp:treatment-meta><kwd-group><label>Taxon classification</label><kwd><named-content xmlns:xlink="http://www.w3.org/1999/xlink" content-type="kingdom">Fungi</named-content></kwd><kwd><named-content xmlns:xlink="http://www.w3.org/1999/xlink" content-type="order">Hypocreales</named-content></kwd><kwd><named-content xmlns:xlink="http://www.w3.org/1999/xlink" content-type="family">Cordycipitaceae</named-content></kwd></kwd-group><mixed-citation publication-type="journal"><person-group><name><surname>Zha</surname><given-names>Ling-Sheng</given-names></name><name><surname>Kryukov</surname><given-names>Vadim Yu</given-names></name><name><surname>Ding</surname><given-names>Jian-Hua</given-names></name><name><surname>Jeewon</surname><given-names>Rajesh</given-names></name><name><surname>Chomnunti</surname><given-names>Putarak</given-names></name></person-group><article-title>Novel taxa and species diversity of <italic><tp:taxon-name><tp:taxon-name-part taxon-name-part-type="genus" reg="Cordyceps">Cordyceps</tp:taxon-name-part></tp:taxon-name></italic> sensu lato (<tp:taxon-name><tp:taxon-name-part taxon-name-part-type="order">Hypocreales</tp:taxon-name-part></tp:taxon-name>, <tp:taxon-name><tp:taxon-name-part taxon-name-part-type="phylum">Ascomycota</tp:taxon-name-part></tp:taxon-name>) developing on wireworms (<tp:taxon-name><tp:taxon-name-part taxon-name-part-type="superfamily">Elateroidea</tp:taxon-name-part></tp:taxon-name> and <tp:taxon-name><tp:taxon-name-part taxon-name-part-type="superfamily">Tenebrionoidea</tp:taxon-name-part></tp:taxon-name>, <tp:taxon-name><tp:taxon-name-part taxon-name-part-type="order">Coleoptera</tp:taxon-name-part></tp:taxon-name>)</article-title><source>MycoKeys</source><day>29</day><month>3</month><year>2021</year><volume>78</volume><fpage>79</fpage><lpage>117</lpage><pub-id pub-id-type="doi">10.3897/mycokeys.78.61836</pub-id></mixed-citation></tp:treatment-meta><tp:nomenclature><tp:taxon-name><object-id xmlns:xlink="http://www.w3.org/1999/xlink" content-type="arpha" xlink:type="simple">0927BEF2-F114-531B-9862-1C6B501CDDC9</object-id>
              <tp:taxon-name-part taxon-name-part-type="genus" reg="Cordyceps">Cordyceps</tp:taxon-name-part>
              <tp:taxon-name-part taxon-name-part-type="species" reg="submilitaris">submilitaris</tp:taxon-name-part>
            </tp:taxon-name><tp:taxon-authority>Henn.</tp:taxon-authority></tp:nomenclature><tp:treatment-sec sec-type="host" id="SECID0E5YDI"><title>Hosts.</title><p><tp:taxon-name><tp:taxon-name-part taxon-name-part-type="superfamily">Elateroidea</tp:taxon-name-part></tp:taxon-name> or <tp:taxon-name><tp:taxon-name-part taxon-name-part-type="superfamily">Tenebrionoidea</tp:taxon-name-part></tp:taxon-name> larvae.</p></tp:treatment-sec><tp:treatment-sec sec-type="distribution" id="SECID0EOZDI"><title>Known distribution.</title><p>South America (<xref ref-type="bibr" rid="B65">Petch 1933</xref>).</p></tp:treatment-sec><tp:treatment-sec sec-type="notes" id="SECID0EYZDI"><title>Notes.</title><p>Taxonomically uncertain species from the previous <italic><tp:taxon-name><tp:taxon-name-part taxon-name-part-type="genus" reg="Cordyceps">Cordyceps</tp:taxon-name-part></tp:taxon-name></italic>. Hosts of the species were recorded as beetle larvae in rotten wood (<xref ref-type="bibr" rid="B65">Petch 1933</xref>). <xref ref-type="bibr" rid="B65">Petch (1933)</xref> considered the species as a synonym of <italic><tp:taxon-name><tp:taxon-name-part taxon-name-part-type="genus" reg="Nigelia">Nigelia</tp:taxon-name-part> <tp:taxon-name-part taxon-name-part-type="species" reg="martiale">martiale</tp:taxon-name-part></tp:taxon-name></italic> (≡ <italic><tp:taxon-name><tp:taxon-name-part taxon-name-part-type="genus" reg="Cordyceps">C.</tp:taxon-name-part> <tp:taxon-name-part taxon-name-part-type="species" reg="martialis">martialis</tp:taxon-name-part></tp:taxon-name></italic>). According to the information given by <xref ref-type="bibr" rid="B65">Petch (1933)</xref>, hosts of the species are wireworms.</p></tp:treatment-sec><ref-list><ref id="B65"><mixed-citation xmlns:xlink="http://www.w3.org/1999/xlink" xlink:type="simple"><person-group><name name-style="western"><surname>Petch</surname><given-names>T</given-names></name></person-group> (<year>1933</year>) <article-title>Notes on entomogenous fungi.</article-title><source>Transactions of the British Mycological Society</source><volume>18</volume>(<issue>1</issue>): <fpage>48</fpage>–<lpage>75</lpage>. <ext-link xlink:type="simple" ext-link-type="doi" xlink:href="10.1016/S0007-1536(33)80026-X">https://doi.org/10.1016/S0007-1536(33)80026-X</ext-link></mixed-citation></ref></ref-list></tp:taxon-treatment>
