# Supplementary material for: Novel taxa and species diversity of Cordyceps sensu lato (Hypocreales, Ascomycota) developing on wireworms (Elateroidea and Tenebrionoidea, Coleoptera)
Source: MycoKeys. 2021 Mar 29;78:79–117. doi: 10.3897/mycokeys.78.61836 (PMC8021543; doi:10.3897/mycokeys.78.61836)
Supplement: XML Treatment for Metarhizium anisopliae [file mycokeys.78.61836-treatment21.xml]

<!DOCTYPE tp:taxon-treatment
  PUBLIC "-//TaxonX//DTD Taxonomic Treatment Publishing DTD v0 20100105//EN" "tax-treatment-NSO.dtd">
<tp:taxon-treatment xmlns:tp="http://www.plazi.org/taxpub"><tp:treatment-meta><kwd-group><label>Taxon classification</label><kwd><named-content xmlns:xlink="http://www.w3.org/1999/xlink" content-type="kingdom">Fungi</named-content></kwd><kwd><named-content xmlns:xlink="http://www.w3.org/1999/xlink" content-type="order">Hypocreales</named-content></kwd><kwd><named-content xmlns:xlink="http://www.w3.org/1999/xlink" content-type="family">Clavicipitaceae</named-content></kwd></kwd-group><mixed-citation publication-type="journal"><person-group><name><surname>Zha</surname><given-names>Ling-Sheng</given-names></name><name><surname>Kryukov</surname><given-names>Vadim Yu</given-names></name><name><surname>Ding</surname><given-names>Jian-Hua</given-names></name><name><surname>Jeewon</surname><given-names>Rajesh</given-names></name><name><surname>Chomnunti</surname><given-names>Putarak</given-names></name></person-group><article-title>Novel taxa and species diversity of <italic><tp:taxon-name><tp:taxon-name-part taxon-name-part-type="genus" reg="Cordyceps">Cordyceps</tp:taxon-name-part></tp:taxon-name></italic> sensu lato (<tp:taxon-name><tp:taxon-name-part taxon-name-part-type="order">Hypocreales</tp:taxon-name-part></tp:taxon-name>, <tp:taxon-name><tp:taxon-name-part taxon-name-part-type="phylum">Ascomycota</tp:taxon-name-part></tp:taxon-name>) developing on wireworms (<tp:taxon-name><tp:taxon-name-part taxon-name-part-type="superfamily">Elateroidea</tp:taxon-name-part></tp:taxon-name> and <tp:taxon-name><tp:taxon-name-part taxon-name-part-type="superfamily">Tenebrionoidea</tp:taxon-name-part></tp:taxon-name>, <tp:taxon-name><tp:taxon-name-part taxon-name-part-type="order">Coleoptera</tp:taxon-name-part></tp:taxon-name>)</article-title><source>MycoKeys</source><day>29</day><month>3</month><year>2021</year><volume>78</volume><fpage>79</fpage><lpage>117</lpage><pub-id pub-id-type="doi">10.3897/mycokeys.78.61836</pub-id></mixed-citation></tp:treatment-meta><tp:nomenclature><tp:taxon-name><object-id xmlns:xlink="http://www.w3.org/1999/xlink" content-type="arpha" xlink:type="simple">C21465F9-47DB-5D8B-8587-3AF41633DC4F</object-id>
              <tp:taxon-name-part taxon-name-part-type="genus" reg="Metarhizium">Metarhizium</tp:taxon-name-part>
              <tp:taxon-name-part taxon-name-part-type="species" reg="anisopliae">anisopliae</tp:taxon-name-part>
            </tp:taxon-name><tp:taxon-authority>species complex</tp:taxon-authority></tp:nomenclature><tp:treatment-sec sec-type="host" id="SECID0EN6DI"><title>Hosts.</title><p>More than seven insect orders, including <tp:taxon-name><tp:taxon-name-part taxon-name-part-type="order">Coleoptera</tp:taxon-name-part></tp:taxon-name> (e.g. <tp:taxon-name><tp:taxon-name-part taxon-name-part-type="family">Elateridae</tp:taxon-name-part></tp:taxon-name> and <tp:taxon-name><tp:taxon-name-part taxon-name-part-type="family">Tenebrionidae</tp:taxon-name-part></tp:taxon-name> spp., <xref ref-type="bibr" rid="B28">Kabaluk et al. 2005</xref>, <xref ref-type="bibr" rid="B29">2017</xref>; <xref ref-type="bibr" rid="B20">Humber and Hansen 2005</xref>; <xref ref-type="bibr" rid="B70">Reddy et al. 2014</xref>); inhabiting soil, plant surfaces and plant internal tissues (<xref ref-type="bibr" rid="B19">Hu et al. 2014</xref>; <xref ref-type="bibr" rid="B2">Bamisile et al. 2018</xref>; <xref ref-type="bibr" rid="B7">Brunner-Mendoza et al. 2019</xref>).</p></tp:treatment-sec><tp:treatment-sec sec-type="distribution" id="SECID0E6AAK"><title>Distribution.</title><p>Widely distributed.</p></tp:treatment-sec><tp:treatment-sec sec-type="notes" id="SECID0EEBAK"><title>Note.</title><p><italic><tp:taxon-name><tp:taxon-name-part taxon-name-part-type="genus" reg="Metarhizium">Metarhizium</tp:taxon-name-part> <tp:taxon-name-part taxon-name-part-type="species" reg="anisopliae">anisopliae</tp:taxon-name-part></tp:taxon-name></italic> species complex includes several cryptic species, for example, <italic><tp:taxon-name><tp:taxon-name-part taxon-name-part-type="genus" reg="Metarhizium">M.</tp:taxon-name-part> <tp:taxon-name-part taxon-name-part-type="species" reg="anisopliae">anisopliae</tp:taxon-name-part></tp:taxon-name></italic> (Metschn.) Sorokīn, <italic><tp:taxon-name><tp:taxon-name-part taxon-name-part-type="genus" reg="Metarhizium">M.</tp:taxon-name-part> <tp:taxon-name-part taxon-name-part-type="species" reg="brunneum">brunneum</tp:taxon-name-part></tp:taxon-name></italic> Petch and <italic><tp:taxon-name><tp:taxon-name-part taxon-name-part-type="genus" reg="Metarhizium">M.</tp:taxon-name-part> <tp:taxon-name-part taxon-name-part-type="species" reg="robertsii">robertsii</tp:taxon-name-part></tp:taxon-name></italic> J.F. Bisch., S.A. Rehner &amp; Humber (<xref ref-type="bibr" rid="B6">Bischoff et al. 2009</xref>; <xref ref-type="bibr" rid="B33">Kepler et al. 2014</xref>; <xref ref-type="bibr" rid="B61">Mongkolsamrit et al. 2020</xref>). Amongst them, <italic><tp:taxon-name><tp:taxon-name-part taxon-name-part-type="genus" reg="Metarhizium">M.</tp:taxon-name-part> <tp:taxon-name-part taxon-name-part-type="species" reg="brunneum">brunneum</tp:taxon-name-part></tp:taxon-name></italic> was most often noted as a wireworm pathogen (e.g. <xref ref-type="bibr" rid="B29">Kabaluk et al. 2017</xref>).</p></tp:treatment-sec><ref-list><ref id="B28"><mixed-citation xmlns:xlink="http://www.w3.org/1999/xlink" xlink:type="simple"><person-group><name name-style="western"><surname>Kabaluk</surname><given-names>T</given-names></name><name name-style="western"><surname>Goettel</surname><given-names>M</given-names></name><name name-style="western"><surname>Erlandson</surname><given-names>M</given-names></name><name name-style="western"><surname>Ericsson</surname><given-names>J</given-names></name><name name-style="western"><surname>Duke</surname><given-names>G</given-names></name><name name-style="western"><surname>Vernon</surname><given-names>B</given-names></name></person-group> (<year>2005</year>) <article-title><italic><tp:taxon-name><tp:taxon-name-part taxon-name-part-type="genus">Metarhizium</tp:taxon-name-part> <tp:taxon-name-part taxon-name-part-type="species">anisopliae</tp:taxon-name-part></tp:taxon-name></italic> as a biological control for wireworms and a report of some other naturally-occurring parasites.</article-title><source>IOBC/WPRS Bulletin</source><volume>28</volume>: <fpage>109</fpage>–<lpage>115</lpage>.</mixed-citation></ref><ref id="B29"><mixed-citation xmlns:xlink="http://www.w3.org/1999/xlink" xlink:type="simple"><person-group><name name-style="western"><surname>Kabaluk</surname><given-names>T</given-names></name><name name-style="western"><surname>Li-Leger</surname><given-names>E</given-names></name><name name-style="western"><surname>Nam</surname><given-names>S</given-names></name></person-group> (<year>2017</year>) <article-title><italic><tp:taxon-name><tp:taxon-name-part taxon-name-part-type="genus">Metarhizium</tp:taxon-name-part> <tp:taxon-name-part taxon-name-part-type="species">brunneum</tp:taxon-name-part></tp:taxon-name></italic> – an enzootic wireworm disease and evidence for its suppression by bacterial symbionts.</article-title><source>Journal of Invertebrate Pathology</source><volume>150</volume>: <fpage>82</fpage>–<lpage>87</lpage>. <ext-link xlink:type="simple" ext-link-type="doi" xlink:href="10.1016/j.jip.2017.09.012">https://doi.org/10.1016/j.jip.2017.09.012</ext-link></mixed-citation></ref><ref id="B20"><mixed-citation xmlns:xlink="http://www.w3.org/1999/xlink" xlink:type="simple"><person-group><name name-style="western"><surname>Humber</surname><given-names>RA</given-names></name><name name-style="western"><surname>Hansen</surname><given-names>KS</given-names></name></person-group> (<year>2005</year>) USDA-ARS Collection of Entomopathogenic Fungal Cultures (ARSEF), ARSEF-Index: Host by Fungus. <ext-link xlink:type="simple" ext-link-type="uri" xlink:href="http://arsef.fpsnl.cornell.edu./">http://arsef.fpsnl.cornell.edu./</ext-link></mixed-citation></ref><ref id="B70"><mixed-citation xmlns:xlink="http://www.w3.org/1999/xlink" xlink:type="simple"><person-group><name name-style="western"><surname>Reddy</surname><given-names>GVP</given-names></name><name name-style="western"><surname>Tangtrakulwanich</surname><given-names>K</given-names></name><name name-style="western"><surname>Wu</surname><given-names>SH</given-names></name><name name-style="western"><surname>Miller</surname><given-names>JH</given-names></name><name name-style="western"><surname>Ophus</surname><given-names>VL</given-names></name><name name-style="western"><surname>Prewett</surname><given-names>J</given-names></name><name name-style="western"><surname>Jaronski</surname><given-names>ST</given-names></name></person-group> (<year>2014</year>) <article-title>Evaluation of the effectiveness of entomopathogens for the management of wireworms (<tp:taxon-name><tp:taxon-name-part taxon-name-part-type="order">Coleoptera</tp:taxon-name-part></tp:taxon-name>: <tp:taxon-name><tp:taxon-name-part taxon-name-part-type="family">Elateridae</tp:taxon-name-part></tp:taxon-name>) on spring wheat.</article-title><source>Journal of Invertebrate Pathology</source><volume>120</volume>: <fpage>43</fpage>–<lpage>49</lpage>. <ext-link xlink:type="simple" ext-link-type="doi" xlink:href="10.1016/j.jip.2014.05.005">https://doi.org/10.1016/j.jip.2014.05.005</ext-link></mixed-citation></ref><ref id="B19"><mixed-citation xmlns:xlink="http://www.w3.org/1999/xlink" xlink:type="simple"><person-group><name name-style="western"><surname>Hu</surname><given-names>X</given-names></name><name name-style="western"><surname>Xiao</surname><given-names>G</given-names></name><name name-style="western"><surname>Zheng</surname><given-names>P</given-names></name><name name-style="western"><surname>Shang</surname><given-names>Y</given-names></name><name name-style="western"><surname>Su</surname><given-names>Y</given-names></name><name name-style="western"><surname>Zhang</surname><given-names>X</given-names></name><name name-style="western"><surname>Liu</surname><given-names>X</given-names></name><name name-style="western"><surname>Zhan</surname><given-names>S</given-names></name><name name-style="western"><surname>St Leger</surname><given-names>RJ</given-names></name><name name-style="western"><surname>Wang</surname><given-names>C</given-names></name></person-group> (<year>2014</year>) <article-title>Trajectory and genomic determinants of fungal-pathogen speciation and host adaptation.</article-title><source>Proceedings of the National Academy of Sciences, USA</source><volume>111</volume>: <fpage>16796</fpage>–<lpage>16801</lpage>. <ext-link xlink:type="simple" ext-link-type="doi" xlink:href="10.1073/pnas.1412662111">https://doi.org/10.1073/pnas.1412662111</ext-link></mixed-citation></ref><ref id="B2"><mixed-citation xmlns:xlink="http://www.w3.org/1999/xlink" xlink:type="simple"><person-group><name name-style="western"><surname>Bamisile</surname><given-names>BS</given-names></name><name name-style="western"><surname>Dash</surname><given-names>CK</given-names></name><name name-style="western"><surname>Akutse</surname><given-names>KS</given-names></name><name name-style="western"><surname>Keppanan</surname><given-names>R</given-names></name><name name-style="western"><surname>Afolabi</surname><given-names>OG</given-names></name><name name-style="western"><surname>Hussain</surname><given-names>M</given-names></name><name name-style="western"><surname>Qasim</surname><given-names>M</given-names></name><name name-style="western"><surname>Wang</surname><given-names>L</given-names></name></person-group> (<year>2018</year>) <article-title>Prospects of endophytic fungal entomopathogens as biocontrol and plant growth promoting agents: an insight on how artificial inoculation methods affect endophytic colonization of host plants.</article-title><source>Microbiological Research</source><volume>217</volume>: <fpage>34</fpage>–<lpage>50</lpage>. <ext-link xlink:type="simple" ext-link-type="doi" xlink:href="10.1016/j.micres.2018.08.016">https://doi.org/10.1016/j.micres.2018.08.016</ext-link></mixed-citation></ref><ref id="B7"><mixed-citation xmlns:xlink="http://www.w3.org/1999/xlink" xlink:type="simple"><person-group><name name-style="western"><surname>Brunner-Mendoza</surname><given-names>C</given-names></name><name name-style="western"><surname>Reyes-Montes</surname><given-names>MDR</given-names></name><name name-style="western"><surname>Moonjely</surname><given-names>S</given-names></name><name name-style="western"><surname>Bidochka</surname><given-names>MJ</given-names></name><name name-style="western"><surname>Toriello</surname><given-names>C</given-names></name></person-group> (<year>2019</year>) <article-title>A review on the genus <italic><tp:taxon-name><tp:taxon-name-part taxon-name-part-type="genus">Metarhizium</tp:taxon-name-part></tp:taxon-name></italic> as an entomopathogenic microbial biocontrol agent with emphasis on its use and utility in Mexico.</article-title><source>Biocontrol Science and Technology</source><volume>29</volume>(<issue>1</issue>): <fpage>83</fpage>–<lpage>102</lpage>. <ext-link xlink:type="simple" ext-link-type="doi" xlink:href="10.1080/09583157.2018.1531111">https://doi.org/10.1080/09583157.2018.1531111</ext-link></mixed-citation></ref><ref id="B6"><mixed-citation xmlns:xlink="http://www.w3.org/1999/xlink" xlink:type="simple"><person-group><name name-style="western"><surname>Bischoff</surname><given-names>JF</given-names></name><name name-style="western"><surname>Rehner</surname><given-names>SA</given-names></name><name name-style="western"><surname>Humber</surname><given-names>RA</given-names></name></person-group> (<year>2009</year>) <article-title>A multilocus phylogeny of the <italic><tp:taxon-name><tp:taxon-name-part taxon-name-part-type="genus">Metarhizium</tp:taxon-name-part> <tp:taxon-name-part taxon-name-part-type="species">anisopliae</tp:taxon-name-part></tp:taxon-name></italic> lineage.</article-title><source>Mycologia</source><volume>101</volume>(<issue>4</issue>): <fpage>512</fpage>–<lpage>530</lpage>. <ext-link xlink:type="simple" ext-link-type="doi" xlink:href="10.3852/07-202">https://doi.org/10.3852/07-202</ext-link></mixed-citation></ref><ref id="B33"><mixed-citation xmlns:xlink="http://www.w3.org/1999/xlink" xlink:type="simple"><person-group><name name-style="western"><surname>Kepler</surname><given-names>RM</given-names></name><name name-style="western"><surname>Humber</surname><given-names>RA</given-names></name><name name-style="western"><surname>Bischoff</surname><given-names>JF</given-names></name><name name-style="western"><surname>Rehner</surname><given-names>SA</given-names></name></person-group> (<year>2014</year>) <article-title>Clarification of generic and species boundaries for <italic><tp:taxon-name><tp:taxon-name-part taxon-name-part-type="genus">Metarhizium</tp:taxon-name-part></tp:taxon-name></italic> and related fungi through multigene phylogenetics.</article-title><source>Mycologia</source><volume>106</volume>(<issue>4</issue>): <fpage>811</fpage>–<lpage>829</lpage>. <ext-link xlink:type="simple" ext-link-type="doi" xlink:href="10.3852/13-319">https://doi.org/10.3852/13-319</ext-link></mixed-citation></ref><ref id="B61"><mixed-citation xmlns:xlink="http://www.w3.org/1999/xlink" xlink:type="simple"><person-group><name name-style="western"><surname>Mongkolsamrit</surname><given-names>S</given-names></name><name name-style="western"><surname>Khonsanit</surname><given-names>A</given-names></name><name name-style="western"><surname>Thanakitpipattana</surname><given-names>D</given-names></name><name name-style="western"><surname>Tasanathai</surname><given-names>K</given-names></name><name name-style="western"><surname>Noisripoom</surname><given-names>W</given-names></name><name name-style="western"><surname>Lamlertthon</surname><given-names>S</given-names></name><name name-style="western"><surname>Himaman</surname><given-names>W</given-names></name><name name-style="western"><surname>Houbraken</surname><given-names>J</given-names></name><name name-style="western"><surname>Samson</surname><given-names>RA</given-names></name><name name-style="western"><surname>Luangsa-ard</surname><given-names>J</given-names></name></person-group> (<year>2020</year>) <article-title>Revisiting <italic><tp:taxon-name><tp:taxon-name-part taxon-name-part-type="genus">Metarhizium</tp:taxon-name-part></tp:taxon-name></italic> and the description of new species from Thailand.</article-title><source>Studies in Mycology</source><volume>95</volume>: <fpage>171</fpage>–<lpage>251</lpage>. <ext-link xlink:type="simple" ext-link-type="doi" xlink:href="10.1016/j.simyco.2020.04.001">https://doi.org/10.1016/j.simyco.2020.04.001</ext-link></mixed-citation></ref></ref-list></tp:taxon-treatment>
