# Supplementary material for: Novel taxa and species diversity of Cordyceps sensu lato (Hypocreales, Ascomycota) developing on wireworms (Elateroidea and Tenebrionoidea, Coleoptera)
Source: MycoKeys. 2021 Mar 29;78:79–117. doi: 10.3897/mycokeys.78.61836 (PMC8021543; doi:10.3897/mycokeys.78.61836)
Supplement: XML Treatment for Metarhizium campsosterni [file mycokeys.78.61836-treatment24.xml]

<!DOCTYPE tp:taxon-treatment
  PUBLIC "-//TaxonX//DTD Taxonomic Treatment Publishing DTD v0 20100105//EN" "tax-treatment-NSO.dtd">
<tp:taxon-treatment xmlns:tp="http://www.plazi.org/taxpub"><tp:treatment-meta><kwd-group><label>Taxon classification</label><kwd><named-content xmlns:xlink="http://www.w3.org/1999/xlink" content-type="kingdom">Fungi</named-content></kwd><kwd><named-content xmlns:xlink="http://www.w3.org/1999/xlink" content-type="order">Hypocreales</named-content></kwd><kwd><named-content xmlns:xlink="http://www.w3.org/1999/xlink" content-type="family">Clavicipitaceae</named-content></kwd></kwd-group><mixed-citation publication-type="journal"><person-group><name><surname>Zha</surname><given-names>Ling-Sheng</given-names></name><name><surname>Kryukov</surname><given-names>Vadim Yu</given-names></name><name><surname>Ding</surname><given-names>Jian-Hua</given-names></name><name><surname>Jeewon</surname><given-names>Rajesh</given-names></name><name><surname>Chomnunti</surname><given-names>Putarak</given-names></name></person-group><article-title>Novel taxa and species diversity of <italic><tp:taxon-name><tp:taxon-name-part taxon-name-part-type="genus" reg="Cordyceps">Cordyceps</tp:taxon-name-part></tp:taxon-name></italic> sensu lato (<tp:taxon-name><tp:taxon-name-part taxon-name-part-type="order">Hypocreales</tp:taxon-name-part></tp:taxon-name>, <tp:taxon-name><tp:taxon-name-part taxon-name-part-type="phylum">Ascomycota</tp:taxon-name-part></tp:taxon-name>) developing on wireworms (<tp:taxon-name><tp:taxon-name-part taxon-name-part-type="superfamily">Elateroidea</tp:taxon-name-part></tp:taxon-name> and <tp:taxon-name><tp:taxon-name-part taxon-name-part-type="superfamily">Tenebrionoidea</tp:taxon-name-part></tp:taxon-name>, <tp:taxon-name><tp:taxon-name-part taxon-name-part-type="order">Coleoptera</tp:taxon-name-part></tp:taxon-name>)</article-title><source>MycoKeys</source><day>29</day><month>3</month><year>2021</year><volume>78</volume><fpage>79</fpage><lpage>117</lpage><pub-id pub-id-type="doi">10.3897/mycokeys.78.61836</pub-id></mixed-citation></tp:treatment-meta><tp:nomenclature><tp:taxon-name><object-id xmlns:xlink="http://www.w3.org/1999/xlink" content-type="arpha" xlink:type="simple">6FC926DE-38C7-51B8-8906-9E7FF29C712B</object-id>
              <tp:taxon-name-part taxon-name-part-type="genus" reg="Metarhizium">Metarhizium</tp:taxon-name-part>
              <tp:taxon-name-part taxon-name-part-type="species" reg="campsosterni">campsosterni</tp:taxon-name-part>
            </tp:taxon-name><tp:taxon-authority>(W.M. Zhang &amp; T.H. Li) Kepler, S.A. Rehner &amp; Humber</tp:taxon-authority><tp:nomenclature-citation-list><tp:nomenclature-citation><tp:taxon-name><tp:taxon-name-part taxon-name-part-type="genus" reg="Cordyceps"/> <tp:taxon-name-part taxon-name-part-type="species" reg="campsosterni"/></tp:taxon-name><comment>≡ <tp:taxon-name><tp:taxon-name-part taxon-name-part-type="genus" reg="Cordyceps">Cordyceps</tp:taxon-name-part> <tp:taxon-name-part taxon-name-part-type="species" reg="campsosterni">campsosterni</tp:taxon-name-part></tp:taxon-name> W.M. Zhang &amp; T.H. Li [as ‘<tp:taxon-name><tp:taxon-name-part taxon-name-part-type="genus" reg="Cordyceps"/><tp:taxon-name-part taxon-name-part-type="species" reg="campsosterna">campsosterna</tp:taxon-name-part></tp:taxon-name>’] </comment></tp:nomenclature-citation><tp:nomenclature-citation><tp:taxon-name><tp:taxon-name-part taxon-name-part-type="genus" reg="Metacordyceps"/> <tp:taxon-name-part taxon-name-part-type="species" reg="campsosterni"/></tp:taxon-name><comment>≡ <tp:taxon-name><tp:taxon-name-part taxon-name-part-type="genus" reg="Metacordyceps">Metacordyceps</tp:taxon-name-part> <tp:taxon-name-part taxon-name-part-type="species" reg="campsosterni">campsosterni</tp:taxon-name-part></tp:taxon-name> (W.M. Zhang &amp; T.H. Li) G.H. Sung, J.M. Sung, Hywel-Jones &amp; Spatafora </comment></tp:nomenclature-citation></tp:nomenclature-citation-list></tp:nomenclature><tp:treatment-sec sec-type="host" id="SECID0EHLAK"><title>Hosts.</title><p>Larva and adult of <italic><tp:taxon-name><tp:taxon-name-part taxon-name-part-type="genus" reg="Campsosternus">Campsosternus</tp:taxon-name-part> <tp:taxon-name-part taxon-name-part-type="species" reg="auratus">auratus</tp:taxon-name-part></tp:taxon-name></italic> (<tp:taxon-name><tp:taxon-name-part taxon-name-part-type="family">Elateridae</tp:taxon-name-part></tp:taxon-name>) (<xref ref-type="bibr" rid="B107">Zhang et al. 2004</xref>).</p></tp:treatment-sec><tp:treatment-sec sec-type="distribution" id="SECID0EBMAK"><title>Known distribution.</title><p>China (Guangdong) (<xref ref-type="bibr" rid="B107">Zhang et al. 2004</xref>).</p></tp:treatment-sec><ref-list><ref id="B107"><mixed-citation xmlns:xlink="http://www.w3.org/1999/xlink" xlink:type="simple"><person-group><name name-style="western"><surname>Zhang</surname><given-names>WM</given-names></name><name name-style="western"><surname>Li</surname><given-names>TH</given-names></name><name name-style="western"><surname>Chen</surname><given-names>VQ</given-names></name><name name-style="western"><surname>Qu</surname><given-names>LH</given-names></name></person-group> (<year>2004</year>) <article-title><italic><tp:taxon-name><tp:taxon-name-part taxon-name-part-type="genus">Cordyceps</tp:taxon-name-part> <tp:taxon-name-part taxon-name-part-type="species">campsosterna</tp:taxon-name-part></tp:taxon-name></italic>, a new pathogen of <italic><tp:taxon-name><tp:taxon-name-part taxon-name-part-type="genus">Campsosternus</tp:taxon-name-part> <tp:taxon-name-part taxon-name-part-type="species">auratus</tp:taxon-name-part></tp:taxon-name></italic>.</article-title><source>Fungal Diversity</source><volume>17</volume>: <fpage>239</fpage>–<lpage>242</lpage>.</mixed-citation></ref></ref-list></tp:taxon-treatment>
