# Supplementary material for: Novel taxa and species diversity of Cordyceps sensu lato (Hypocreales, Ascomycota) developing on wireworms (Elateroidea and Tenebrionoidea, Coleoptera)
Source: MycoKeys. 2021 Mar 29;78:79–117. doi: 10.3897/mycokeys.78.61836 (PMC8021543; doi:10.3897/mycokeys.78.61836)
Supplement: XML Treatment for Metarhizium flavum [file mycokeys.78.61836-treatment26.xml]

<!DOCTYPE tp:taxon-treatment
  PUBLIC "-//TaxonX//DTD Taxonomic Treatment Publishing DTD v0 20100105//EN" "tax-treatment-NSO.dtd">
<tp:taxon-treatment xmlns:tp="http://www.plazi.org/taxpub"><tp:treatment-meta><kwd-group><label>Taxon classification</label><kwd><named-content xmlns:xlink="http://www.w3.org/1999/xlink" content-type="kingdom">Fungi</named-content></kwd><kwd><named-content xmlns:xlink="http://www.w3.org/1999/xlink" content-type="order">Hypocreales</named-content></kwd><kwd><named-content xmlns:xlink="http://www.w3.org/1999/xlink" content-type="family">Clavicipitaceae</named-content></kwd></kwd-group><mixed-citation publication-type="journal"><person-group><name><surname>Zha</surname><given-names>Ling-Sheng</given-names></name><name><surname>Kryukov</surname><given-names>Vadim Yu</given-names></name><name><surname>Ding</surname><given-names>Jian-Hua</given-names></name><name><surname>Jeewon</surname><given-names>Rajesh</given-names></name><name><surname>Chomnunti</surname><given-names>Putarak</given-names></name></person-group><article-title>Novel taxa and species diversity of <italic><tp:taxon-name><tp:taxon-name-part taxon-name-part-type="genus" reg="Cordyceps">Cordyceps</tp:taxon-name-part></tp:taxon-name></italic> sensu lato (<tp:taxon-name><tp:taxon-name-part taxon-name-part-type="order">Hypocreales</tp:taxon-name-part></tp:taxon-name>, <tp:taxon-name><tp:taxon-name-part taxon-name-part-type="phylum">Ascomycota</tp:taxon-name-part></tp:taxon-name>) developing on wireworms (<tp:taxon-name><tp:taxon-name-part taxon-name-part-type="superfamily">Elateroidea</tp:taxon-name-part></tp:taxon-name> and <tp:taxon-name><tp:taxon-name-part taxon-name-part-type="superfamily">Tenebrionoidea</tp:taxon-name-part></tp:taxon-name>, <tp:taxon-name><tp:taxon-name-part taxon-name-part-type="order">Coleoptera</tp:taxon-name-part></tp:taxon-name>)</article-title><source>MycoKeys</source><day>29</day><month>3</month><year>2021</year><volume>78</volume><fpage>79</fpage><lpage>117</lpage><pub-id pub-id-type="doi">10.3897/mycokeys.78.61836</pub-id></mixed-citation></tp:treatment-meta><tp:nomenclature><tp:taxon-name><object-id xmlns:xlink="http://www.w3.org/1999/xlink" content-type="arpha" xlink:type="simple">726B8AEF-D11A-590E-8D1A-CB71B21385C6</object-id>
              <tp:taxon-name-part taxon-name-part-type="genus" reg="Metarhizium">Metarhizium</tp:taxon-name-part>
              <tp:taxon-name-part taxon-name-part-type="species" reg="flavum">flavum</tp:taxon-name-part>
            </tp:taxon-name><tp:taxon-authority>Luangsa-ard, Mongkolsamrit, Thanakitpipattana &amp; Samson</tp:taxon-authority></tp:nomenclature><tp:treatment-sec sec-type="host" id="SECID0ERPAK"><title>Hosts.</title><p><tp:taxon-name><tp:taxon-name-part taxon-name-part-type="superfamily">Tenebrionoidea</tp:taxon-name-part></tp:taxon-name> or <tp:taxon-name><tp:taxon-name-part taxon-name-part-type="superfamily">Elateroidea</tp:taxon-name-part></tp:taxon-name> larvae.</p></tp:treatment-sec><tp:treatment-sec sec-type="distribution" id="SECID0EBQAK"><title>Known distribution.</title><p>Thailand (<xref ref-type="bibr" rid="B61">Mongkolsamrit et al. 2020</xref>).</p></tp:treatment-sec><tp:treatment-sec sec-type="notes" id="SECID0ELQAK"><title>Note.</title><p>Hosts of the species were originally recorded as <tp:taxon-name><tp:taxon-name-part taxon-name-part-type="order">Coleoptera</tp:taxon-name-part></tp:taxon-name> larvae (<xref ref-type="bibr" rid="B61">Mongkolsamrit et al. 2020</xref>). According to the illustration and the information provided, the hosts are wireworms.</p></tp:treatment-sec><ref-list><ref id="B61"><mixed-citation xmlns:xlink="http://www.w3.org/1999/xlink" xlink:type="simple"><person-group><name name-style="western"><surname>Mongkolsamrit</surname><given-names>S</given-names></name><name name-style="western"><surname>Khonsanit</surname><given-names>A</given-names></name><name name-style="western"><surname>Thanakitpipattana</surname><given-names>D</given-names></name><name name-style="western"><surname>Tasanathai</surname><given-names>K</given-names></name><name name-style="western"><surname>Noisripoom</surname><given-names>W</given-names></name><name name-style="western"><surname>Lamlertthon</surname><given-names>S</given-names></name><name name-style="western"><surname>Himaman</surname><given-names>W</given-names></name><name name-style="western"><surname>Houbraken</surname><given-names>J</given-names></name><name name-style="western"><surname>Samson</surname><given-names>RA</given-names></name><name name-style="western"><surname>Luangsa-ard</surname><given-names>J</given-names></name></person-group> (<year>2020</year>) <article-title>Revisiting <italic><tp:taxon-name><tp:taxon-name-part taxon-name-part-type="genus">Metarhizium</tp:taxon-name-part></tp:taxon-name></italic> and the description of new species from Thailand.</article-title><source>Studies in Mycology</source><volume>95</volume>: <fpage>171</fpage>–<lpage>251</lpage>. <ext-link xlink:type="simple" ext-link-type="doi" xlink:href="10.1016/j.simyco.2020.04.001">https://doi.org/10.1016/j.simyco.2020.04.001</ext-link></mixed-citation></ref></ref-list></tp:taxon-treatment>
