# Supplementary material for: Novel taxa and species diversity of Cordyceps sensu lato (Hypocreales, Ascomycota) developing on wireworms (Elateroidea and Tenebrionoidea, Coleoptera)
Source: MycoKeys. 2021 Mar 29;78:79–117. doi: 10.3897/mycokeys.78.61836 (PMC8021543; doi:10.3897/mycokeys.78.61836)
Supplement: XML Treatment for Ophiocordyceps brunneipunctata [file mycokeys.78.61836-treatment37.xml]

<!DOCTYPE tp:taxon-treatment
  PUBLIC "-//TaxonX//DTD Taxonomic Treatment Publishing DTD v0 20100105//EN" "tax-treatment-NSO.dtd">
<tp:taxon-treatment xmlns:tp="http://www.plazi.org/taxpub"><tp:treatment-meta><kwd-group><label>Taxon classification</label><kwd><named-content xmlns:xlink="http://www.w3.org/1999/xlink" content-type="kingdom">Fungi</named-content></kwd><kwd><named-content xmlns:xlink="http://www.w3.org/1999/xlink" content-type="order">Hypocreales</named-content></kwd><kwd><named-content xmlns:xlink="http://www.w3.org/1999/xlink" content-type="family">Ophiocordycipitaceae</named-content></kwd></kwd-group><mixed-citation publication-type="journal"><person-group><name><surname>Zha</surname><given-names>Ling-Sheng</given-names></name><name><surname>Kryukov</surname><given-names>Vadim Yu</given-names></name><name><surname>Ding</surname><given-names>Jian-Hua</given-names></name><name><surname>Jeewon</surname><given-names>Rajesh</given-names></name><name><surname>Chomnunti</surname><given-names>Putarak</given-names></name></person-group><article-title>Novel taxa and species diversity of <italic><tp:taxon-name><tp:taxon-name-part taxon-name-part-type="genus" reg="Cordyceps">Cordyceps</tp:taxon-name-part></tp:taxon-name></italic> sensu lato (<tp:taxon-name><tp:taxon-name-part taxon-name-part-type="order">Hypocreales</tp:taxon-name-part></tp:taxon-name>, <tp:taxon-name><tp:taxon-name-part taxon-name-part-type="phylum">Ascomycota</tp:taxon-name-part></tp:taxon-name>) developing on wireworms (<tp:taxon-name><tp:taxon-name-part taxon-name-part-type="superfamily">Elateroidea</tp:taxon-name-part></tp:taxon-name> and <tp:taxon-name><tp:taxon-name-part taxon-name-part-type="superfamily">Tenebrionoidea</tp:taxon-name-part></tp:taxon-name>, <tp:taxon-name><tp:taxon-name-part taxon-name-part-type="order">Coleoptera</tp:taxon-name-part></tp:taxon-name>)</article-title><source>MycoKeys</source><day>29</day><month>3</month><year>2021</year><volume>78</volume><fpage>79</fpage><lpage>117</lpage><pub-id pub-id-type="doi">10.3897/mycokeys.78.61836</pub-id></mixed-citation></tp:treatment-meta><tp:nomenclature><tp:taxon-name><object-id xmlns:xlink="http://www.w3.org/1999/xlink" content-type="arpha" xlink:type="simple">23663851-7A75-530E-A45B-DEEE633C6D0B</object-id>
              <tp:taxon-name-part taxon-name-part-type="genus" reg="Ophiocordyceps">Ophiocordyceps</tp:taxon-name-part>
              <tp:taxon-name-part taxon-name-part-type="species" reg="brunneipunctata">brunneipunctata</tp:taxon-name-part>
            </tp:taxon-name><tp:taxon-authority>(Hywel-Jones) G.H. Sung, J.M. Sung, Hywel-Jones &amp; Spatafora</tp:taxon-authority><tp:nomenclature-citation-list><tp:nomenclature-citation><tp:taxon-name><tp:taxon-name-part taxon-name-part-type="genus" reg="Cordyceps"/> <tp:taxon-name-part taxon-name-part-type="species" reg="brunneipunctata"/></tp:taxon-name><comment>≡ <tp:taxon-name><tp:taxon-name-part taxon-name-part-type="genus" reg="Cordyceps">Cordyceps</tp:taxon-name-part> <tp:taxon-name-part taxon-name-part-type="species" reg="brunneipunctata">brunneipunctata</tp:taxon-name-part></tp:taxon-name> Hywel-Jones [as ‘<tp:taxon-name><tp:taxon-name-part taxon-name-part-type="genus" reg="Cordyceps"/><tp:taxon-name-part taxon-name-part-type="species" reg="brunneapunctata">brunneapunctata</tp:taxon-name-part></tp:taxon-name>’] </comment></tp:nomenclature-citation></tp:nomenclature-citation-list></tp:nomenclature><tp:treatment-sec sec-type="host" id="SECID0ERUBK"><title>Hosts.</title><p><tp:taxon-name><tp:taxon-name-part taxon-name-part-type="family">Elateridae</tp:taxon-name-part></tp:taxon-name> larvae (<xref ref-type="bibr" rid="B24">Hywel-Jones 1995</xref>).</p></tp:treatment-sec><tp:treatment-sec sec-type="distribution" id="SECID0EAVBK"><title>Known distribution.</title><p>Thailand (<xref ref-type="bibr" rid="B24">Hywel-Jones 1995</xref>).</p></tp:treatment-sec><ref-list><ref id="B24"><mixed-citation xmlns:xlink="http://www.w3.org/1999/xlink" xlink:type="simple"><person-group><name name-style="western"><surname>Hywel-Jones</surname><given-names>NL</given-names></name></person-group> (<year>1995</year>) <article-title><italic><tp:taxon-name><tp:taxon-name-part taxon-name-part-type="genus">Cordyceps</tp:taxon-name-part> <tp:taxon-name-part taxon-name-part-type="species">brunneapunctata</tp:taxon-name-part></tp:taxon-name></italic> sp. nov. infecting beetle larvae in Thailand.</article-title><source>Mycological Research</source><volume>99</volume>(<issue>10</issue>): <fpage>1195</fpage>–<lpage>1198</lpage>. <ext-link xlink:type="simple" ext-link-type="doi" xlink:href="10.1016/S0953-7562(09)80277-3">https://doi.org/10.1016/S0953-7562(09)80277-3</ext-link></mixed-citation></ref></ref-list></tp:taxon-treatment>
