# Supplementary material for: Novel taxa and species diversity of Cordyceps sensu lato (Hypocreales, Ascomycota) developing on wireworms (Elateroidea and Tenebrionoidea, Coleoptera)
Source: MycoKeys. 2021 Mar 29;78:79–117. doi: 10.3897/mycokeys.78.61836 (PMC8021543; doi:10.3897/mycokeys.78.61836)
Supplement: XML Treatment for Ophiocordyceps entomorrhiza [file mycokeys.78.61836-treatment40.xml]

<!DOCTYPE tp:taxon-treatment
  PUBLIC "-//TaxonX//DTD Taxonomic Treatment Publishing DTD v0 20100105//EN" "tax-treatment-NSO.dtd">
<tp:taxon-treatment xmlns:tp="http://www.plazi.org/taxpub"><tp:treatment-meta><kwd-group><label>Taxon classification</label><kwd><named-content xmlns:xlink="http://www.w3.org/1999/xlink" content-type="kingdom">Fungi</named-content></kwd><kwd><named-content xmlns:xlink="http://www.w3.org/1999/xlink" content-type="order">Hypocreales</named-content></kwd><kwd><named-content xmlns:xlink="http://www.w3.org/1999/xlink" content-type="family">Ophiocordycipitaceae</named-content></kwd></kwd-group><mixed-citation publication-type="journal"><person-group><name><surname>Zha</surname><given-names>Ling-Sheng</given-names></name><name><surname>Kryukov</surname><given-names>Vadim Yu</given-names></name><name><surname>Ding</surname><given-names>Jian-Hua</given-names></name><name><surname>Jeewon</surname><given-names>Rajesh</given-names></name><name><surname>Chomnunti</surname><given-names>Putarak</given-names></name></person-group><article-title>Novel taxa and species diversity of <italic><tp:taxon-name><tp:taxon-name-part taxon-name-part-type="genus" reg="Cordyceps">Cordyceps</tp:taxon-name-part></tp:taxon-name></italic> sensu lato (<tp:taxon-name><tp:taxon-name-part taxon-name-part-type="order">Hypocreales</tp:taxon-name-part></tp:taxon-name>, <tp:taxon-name><tp:taxon-name-part taxon-name-part-type="phylum">Ascomycota</tp:taxon-name-part></tp:taxon-name>) developing on wireworms (<tp:taxon-name><tp:taxon-name-part taxon-name-part-type="superfamily">Elateroidea</tp:taxon-name-part></tp:taxon-name> and <tp:taxon-name><tp:taxon-name-part taxon-name-part-type="superfamily">Tenebrionoidea</tp:taxon-name-part></tp:taxon-name>, <tp:taxon-name><tp:taxon-name-part taxon-name-part-type="order">Coleoptera</tp:taxon-name-part></tp:taxon-name>)</article-title><source>MycoKeys</source><day>29</day><month>3</month><year>2021</year><volume>78</volume><fpage>79</fpage><lpage>117</lpage><pub-id pub-id-type="doi">10.3897/mycokeys.78.61836</pub-id></mixed-citation></tp:treatment-meta><tp:nomenclature><tp:taxon-name><object-id xmlns:xlink="http://www.w3.org/1999/xlink" content-type="arpha" xlink:type="simple">BEAD4EA1-35CE-50DC-8834-FE4E19CC5FD4</object-id>
              <tp:taxon-name-part taxon-name-part-type="genus" reg="Ophiocordyceps">Ophiocordyceps</tp:taxon-name-part>
              <tp:taxon-name-part taxon-name-part-type="species" reg="entomorrhiza">entomorrhiza</tp:taxon-name-part>
            </tp:taxon-name><tp:taxon-authority>(Dicks.) G.H. Sung, J.M. Sung, Hywel-Jones &amp; Spatafora</tp:taxon-authority><tp:nomenclature-citation-list><tp:nomenclature-citation><tp:taxon-name><tp:taxon-name-part taxon-name-part-type="genus" reg="Sphaeria"/> <tp:taxon-name-part taxon-name-part-type="species" reg="entomorrhiza"/></tp:taxon-name><comment>≡ <tp:taxon-name><tp:taxon-name-part taxon-name-part-type="genus" reg="Sphaeria">Sphaeria</tp:taxon-name-part> <tp:taxon-name-part taxon-name-part-type="species" reg="entomorrhiza">entomorrhiza</tp:taxon-name-part></tp:taxon-name> Dicks. </comment></tp:nomenclature-citation><tp:nomenclature-citation><tp:taxon-name><tp:taxon-name-part taxon-name-part-type="genus" reg="Xylaria"/> <tp:taxon-name-part taxon-name-part-type="species" reg="entomorrhiza"/></tp:taxon-name><comment>≡ <tp:taxon-name><tp:taxon-name-part taxon-name-part-type="genus" reg="Xylaria">Xylaria</tp:taxon-name-part> <tp:taxon-name-part taxon-name-part-type="species" reg="entomorrhiza">entomorrhiza</tp:taxon-name-part></tp:taxon-name> (Dicks.) Gray </comment></tp:nomenclature-citation><tp:nomenclature-citation><tp:taxon-name><tp:taxon-name-part taxon-name-part-type="genus" reg="Cordyceps"/> <tp:taxon-name-part taxon-name-part-type="species" reg="entomorrhiza"/></tp:taxon-name><comment>≡ <tp:taxon-name><tp:taxon-name-part taxon-name-part-type="genus" reg="Cordyceps">Cordyceps</tp:taxon-name-part> <tp:taxon-name-part taxon-name-part-type="species" reg="entomorrhiza">entomorrhiza</tp:taxon-name-part></tp:taxon-name> (Dicks.) Fr. </comment></tp:nomenclature-citation><tp:nomenclature-citation><tp:taxon-name><tp:taxon-name-part taxon-name-part-type="genus" reg="Isaria"/> <tp:taxon-name-part taxon-name-part-type="species" reg="eleutheratorum"/></tp:taxon-name><comment>= <tp:taxon-name><tp:taxon-name-part taxon-name-part-type="genus" reg="Isaria">Isaria</tp:taxon-name-part> <tp:taxon-name-part taxon-name-part-type="species" reg="eleutheratorum">eleutheratorum</tp:taxon-name-part></tp:taxon-name> Nees </comment></tp:nomenclature-citation><tp:nomenclature-citation><tp:taxon-name><tp:taxon-name-part taxon-name-part-type="genus" reg="Torrubia"/> <tp:taxon-name-part taxon-name-part-type="species" reg="cinerea"/></tp:taxon-name><comment>= <tp:taxon-name><tp:taxon-name-part taxon-name-part-type="genus" reg="Torrubia">Torrubia</tp:taxon-name-part> <tp:taxon-name-part taxon-name-part-type="species" reg="cinerea">cinerea</tp:taxon-name-part></tp:taxon-name> Tul. &amp; C. Tul. </comment></tp:nomenclature-citation><tp:nomenclature-citation><tp:taxon-name><tp:taxon-name-part taxon-name-part-type="genus" reg="Cordyceps"/> <tp:taxon-name-part taxon-name-part-type="species" reg="cinerea"/></tp:taxon-name><comment>= <tp:taxon-name><tp:taxon-name-part taxon-name-part-type="genus" reg="Cordyceps">Cordyceps</tp:taxon-name-part> <tp:taxon-name-part taxon-name-part-type="species" reg="cinerea">cinerea</tp:taxon-name-part></tp:taxon-name> (Tul. &amp; C. Tul.) Sacc. </comment></tp:nomenclature-citation><tp:nomenclature-citation><tp:taxon-name><tp:taxon-name-part taxon-name-part-type="genus" reg="Cordyceps"/> <tp:taxon-name-part taxon-name-part-type="species" reg="meneristitis"/></tp:taxon-name><comment>= <tp:taxon-name><tp:taxon-name-part taxon-name-part-type="genus" reg="Cordyceps">Cordyceps</tp:taxon-name-part> <tp:taxon-name-part taxon-name-part-type="species" reg="meneristitis">meneristitis</tp:taxon-name-part></tp:taxon-name> F. Muell. &amp; Berk. [as ‘menesteridis’] </comment></tp:nomenclature-citation><tp:nomenclature-citation><tp:taxon-name><tp:taxon-name-part taxon-name-part-type="genus" reg="Cordyceps"/> <tp:taxon-name-part taxon-name-part-type="species" reg="entomorrhiza"/> <tp:taxon-name-part taxon-name-part-type="infraspecific-rank"/> <tp:taxon-name-part taxon-name-part-type="variety" reg="meneristitis"/></tp:taxon-name><comment>= <tp:taxon-name><tp:taxon-name-part taxon-name-part-type="genus" reg="Cordyceps">Cordyceps</tp:taxon-name-part> <tp:taxon-name-part taxon-name-part-type="species" reg="entomorrhiza">entomorrhiza</tp:taxon-name-part> <tp:taxon-name-part taxon-name-part-type="infraspecific-rank">var.</tp:taxon-name-part> <tp:taxon-name-part taxon-name-part-type="variety" reg="meneristitis">meneristitis</tp:taxon-name-part></tp:taxon-name> (F. Muell. &amp; Berk.) Cooke [as ‘mesenteridis’] </comment></tp:nomenclature-citation><tp:nomenclature-citation><tp:taxon-name><tp:taxon-name-part taxon-name-part-type="genus" reg="Cordyceps"/> <tp:taxon-name-part taxon-name-part-type="species" reg="carabi"/></tp:taxon-name><comment>= <tp:taxon-name><tp:taxon-name-part taxon-name-part-type="genus" reg="Cordyceps">Cordyceps</tp:taxon-name-part> <tp:taxon-name-part taxon-name-part-type="species" reg="carabi">carabi</tp:taxon-name-part></tp:taxon-name> Quél. </comment></tp:nomenclature-citation><tp:nomenclature-citation><tp:taxon-name><tp:taxon-name-part taxon-name-part-type="genus" reg="Tilachlidiopsis"/> <tp:taxon-name-part taxon-name-part-type="species" reg="nigra"/></tp:taxon-name><comment>= <tp:taxon-name><tp:taxon-name-part taxon-name-part-type="genus" reg="Tilachlidiopsis">Tilachlidiopsis</tp:taxon-name-part> <tp:taxon-name-part taxon-name-part-type="species" reg="nigra">nigra</tp:taxon-name-part></tp:taxon-name> Yakush. &amp; Kumaz. </comment></tp:nomenclature-citation><tp:nomenclature-citation><tp:taxon-name><tp:taxon-name-part taxon-name-part-type="genus" reg="Hirsutella"/> <tp:taxon-name-part taxon-name-part-type="species" reg="eleutheratorum"/></tp:taxon-name><comment>= <tp:taxon-name><tp:taxon-name-part taxon-name-part-type="genus" reg="Hirsutella">Hirsutella</tp:taxon-name-part> <tp:taxon-name-part taxon-name-part-type="species" reg="eleutheratorum">eleutheratorum</tp:taxon-name-part></tp:taxon-name> (Nees) Petch </comment></tp:nomenclature-citation></tp:nomenclature-citation-list></tp:nomenclature><tp:treatment-sec sec-type="host" id="SECID0EUACK"><title>Hosts.</title><p>Larvae and adults of many <tp:taxon-name><tp:taxon-name-part taxon-name-part-type="order">Coleoptera</tp:taxon-name-part></tp:taxon-name> families, for example, <tp:taxon-name><tp:taxon-name-part taxon-name-part-type="family">Tenebrionidae</tp:taxon-name-part></tp:taxon-name> larva (<xref ref-type="bibr" rid="B83">Shrestha et al. 2016</xref>) and <tp:taxon-name><tp:taxon-name-part taxon-name-part-type="family">Lampyridae</tp:taxon-name-part></tp:taxon-name> larvae.</p></tp:treatment-sec><tp:treatment-sec sec-type="distribution" id="SECID0ENBCK"><title>Distribution.</title><p>Widely distributed.</p></tp:treatment-sec><tp:treatment-sec sec-type="notes" id="SECID0ESBCK"><title>Note.</title><p>According to the illustrations by <xref ref-type="bibr" rid="B80">Shimizu (1997)</xref>, we identify the hosts of the species from Japan as <tp:taxon-name><tp:taxon-name-part taxon-name-part-type="family">Lampyridae</tp:taxon-name-part></tp:taxon-name> larvae (<tp:taxon-name><tp:taxon-name-part taxon-name-part-type="superfamily">Elateroidea</tp:taxon-name-part></tp:taxon-name>).</p></tp:treatment-sec><ref-list><ref id="B83"><mixed-citation xmlns:xlink="http://www.w3.org/1999/xlink" xlink:type="simple"><person-group><name name-style="western"><surname>Shrestha</surname><given-names>B</given-names></name><name name-style="western"><surname>Tanaka</surname><given-names>E</given-names></name><name name-style="western"><surname>Hyun</surname><given-names>MW</given-names></name><name name-style="western"><surname>Han</surname><given-names>JG</given-names></name><name name-style="western"><surname>Kim</surname><given-names>CS</given-names></name><name name-style="western"><surname>Jo</surname><given-names>JW</given-names></name><name name-style="western"><surname>Han</surname><given-names>SK</given-names></name><name name-style="western"><surname>Oh</surname><given-names>J</given-names></name><name name-style="western"><surname>Sung</surname><given-names>GH</given-names></name></person-group> (<year>2016</year>) Coleopteran and Lepidopteran hosts of the entomopathogenic genus <italic><tp:taxon-name><tp:taxon-name-part taxon-name-part-type="genus">Cordyceps</tp:taxon-name-part></tp:taxon-name></italic> sensu lato. Journal of Mycology 2016: e7648219. <ext-link xlink:type="simple" ext-link-type="doi" xlink:href="10.1155/2016/7648219">https://doi.org/10.1155/2016/7648219</ext-link></mixed-citation></ref><ref id="B80"><mixed-citation xmlns:xlink="http://www.w3.org/1999/xlink" xlink:type="simple"><person-group><name name-style="western"><surname>Shimizu</surname><given-names>D</given-names></name></person-group> (<year>1997</year>) Illustrated Vegetable Wasps and Plant Worms in Color. Ie-No-Hikari Association, Tokyo.</mixed-citation></ref></ref-list></tp:taxon-treatment>
