# Supplementary material for: Novel taxa and species diversity of Cordyceps sensu lato (Hypocreales, Ascomycota) developing on wireworms (Elateroidea and Tenebrionoidea, Coleoptera)
Source: MycoKeys. 2021 Mar 29;78:79–117. doi: 10.3897/mycokeys.78.61836 (PMC8021543; doi:10.3897/mycokeys.78.61836)
Supplement: XML Treatment for Ophiocordyceps melolonthae [file mycokeys.78.61836-treatment46.xml]

<!DOCTYPE tp:taxon-treatment
  PUBLIC "-//TaxonX//DTD Taxonomic Treatment Publishing DTD v0 20100105//EN" "tax-treatment-NSO.dtd">
<tp:taxon-treatment xmlns:tp="http://www.plazi.org/taxpub"><tp:treatment-meta><kwd-group><label>Taxon classification</label><kwd><named-content xmlns:xlink="http://www.w3.org/1999/xlink" content-type="kingdom">Fungi</named-content></kwd><kwd><named-content xmlns:xlink="http://www.w3.org/1999/xlink" content-type="order">Hypocreales</named-content></kwd><kwd><named-content xmlns:xlink="http://www.w3.org/1999/xlink" content-type="family">Ophiocordycipitaceae</named-content></kwd></kwd-group><mixed-citation publication-type="journal"><person-group><name><surname>Zha</surname><given-names>Ling-Sheng</given-names></name><name><surname>Kryukov</surname><given-names>Vadim Yu</given-names></name><name><surname>Ding</surname><given-names>Jian-Hua</given-names></name><name><surname>Jeewon</surname><given-names>Rajesh</given-names></name><name><surname>Chomnunti</surname><given-names>Putarak</given-names></name></person-group><article-title>Novel taxa and species diversity of <italic><tp:taxon-name><tp:taxon-name-part taxon-name-part-type="genus" reg="Cordyceps">Cordyceps</tp:taxon-name-part></tp:taxon-name></italic> sensu lato (<tp:taxon-name><tp:taxon-name-part taxon-name-part-type="order">Hypocreales</tp:taxon-name-part></tp:taxon-name>, <tp:taxon-name><tp:taxon-name-part taxon-name-part-type="phylum">Ascomycota</tp:taxon-name-part></tp:taxon-name>) developing on wireworms (<tp:taxon-name><tp:taxon-name-part taxon-name-part-type="superfamily">Elateroidea</tp:taxon-name-part></tp:taxon-name> and <tp:taxon-name><tp:taxon-name-part taxon-name-part-type="superfamily">Tenebrionoidea</tp:taxon-name-part></tp:taxon-name>, <tp:taxon-name><tp:taxon-name-part taxon-name-part-type="order">Coleoptera</tp:taxon-name-part></tp:taxon-name>)</article-title><source>MycoKeys</source><day>29</day><month>3</month><year>2021</year><volume>78</volume><fpage>79</fpage><lpage>117</lpage><pub-id pub-id-type="doi">10.3897/mycokeys.78.61836</pub-id></mixed-citation></tp:treatment-meta><tp:nomenclature><tp:taxon-name><object-id xmlns:xlink="http://www.w3.org/1999/xlink" content-type="arpha" xlink:type="simple">8443567F-3B33-536A-9D97-E0C51EB6490D</object-id>
              <tp:taxon-name-part taxon-name-part-type="genus" reg="Ophiocordyceps">Ophiocordyceps</tp:taxon-name-part>
              <tp:taxon-name-part taxon-name-part-type="species" reg="melolonthae">melolonthae</tp:taxon-name-part>
            </tp:taxon-name><tp:taxon-authority>(Tul. &amp; C. Tul.) G.H. Sung, J.M. Sung, Hywel-Jones &amp; Spatafora</tp:taxon-authority><tp:nomenclature-citation-list><tp:nomenclature-citation><tp:taxon-name><tp:taxon-name-part taxon-name-part-type="genus" reg="Torrubia"/> <tp:taxon-name-part taxon-name-part-type="species" reg="melolonthae"/></tp:taxon-name><comment>≡ <tp:taxon-name><tp:taxon-name-part taxon-name-part-type="genus" reg="Torrubia">Torrubia</tp:taxon-name-part> <tp:taxon-name-part taxon-name-part-type="species" reg="melolonthae">melolonthae</tp:taxon-name-part></tp:taxon-name> Tul. &amp; C. Tul. </comment></tp:nomenclature-citation><tp:nomenclature-citation><tp:taxon-name><tp:taxon-name-part taxon-name-part-type="genus" reg="Cordyceps"/> <tp:taxon-name-part taxon-name-part-type="species" reg="melolonthae"/></tp:taxon-name><comment>≡ <tp:taxon-name><tp:taxon-name-part taxon-name-part-type="genus" reg="Cordyceps">Cordyceps</tp:taxon-name-part> <tp:taxon-name-part taxon-name-part-type="species" reg="melolonthae">melolonthae</tp:taxon-name-part></tp:taxon-name> (Tul. &amp; C. Tul.) Sacc. </comment></tp:nomenclature-citation><tp:nomenclature-citation><tp:taxon-name><tp:taxon-name-part taxon-name-part-type="genus" reg="Cordyceps"/> <tp:taxon-name-part taxon-name-part-type="species" reg="rickii"/></tp:taxon-name><comment>= <tp:taxon-name><tp:taxon-name-part taxon-name-part-type="genus" reg="Cordyceps">Cordyceps</tp:taxon-name-part> <tp:taxon-name-part taxon-name-part-type="species" reg="rickii">rickii</tp:taxon-name-part></tp:taxon-name> Lloyd </comment></tp:nomenclature-citation><tp:nomenclature-citation><tp:taxon-name><tp:taxon-name-part taxon-name-part-type="genus" reg="Cordyceps"/> <tp:taxon-name-part taxon-name-part-type="species" reg="melolonthae"/> <tp:taxon-name-part taxon-name-part-type="infraspecific-rank"/> <tp:taxon-name-part taxon-name-part-type="variety" reg="rickii"/></tp:taxon-name><comment>= <tp:taxon-name><tp:taxon-name-part taxon-name-part-type="genus" reg="Cordyceps">Cordyceps</tp:taxon-name-part> <tp:taxon-name-part taxon-name-part-type="species" reg="melolonthae">melolonthae</tp:taxon-name-part> <tp:taxon-name-part taxon-name-part-type="infraspecific-rank">var.</tp:taxon-name-part> <tp:taxon-name-part taxon-name-part-type="variety" reg="rickii">rickii</tp:taxon-name-part></tp:taxon-name> (Lloyd) Mains </comment></tp:nomenclature-citation><tp:nomenclature-citation><tp:taxon-name><tp:taxon-name-part taxon-name-part-type="genus" reg="Ophiocordyceps"/> <tp:taxon-name-part taxon-name-part-type="species" reg="melolonthae"/> <tp:taxon-name-part taxon-name-part-type="infraspecific-rank"/> <tp:taxon-name-part taxon-name-part-type="variety" reg="rickii"/></tp:taxon-name><comment>= <tp:taxon-name><tp:taxon-name-part taxon-name-part-type="genus" reg="Ophiocordyceps">Ophiocordyceps</tp:taxon-name-part> <tp:taxon-name-part taxon-name-part-type="species" reg="melolonthae">melolonthae</tp:taxon-name-part> <tp:taxon-name-part taxon-name-part-type="infraspecific-rank">var.</tp:taxon-name-part> <tp:taxon-name-part taxon-name-part-type="variety" reg="rickii">rickii</tp:taxon-name-part></tp:taxon-name> (Lloyd) G.H. Sung, J.M. Sung, Hywel-Jones &amp; Spatafora </comment></tp:nomenclature-citation></tp:nomenclature-citation-list></tp:nomenclature><tp:treatment-sec sec-type="host" id="SECID0E6YCK"><title>Hosts.</title><p><tp:taxon-name><tp:taxon-name-part taxon-name-part-type="family">Scarabaeidae</tp:taxon-name-part></tp:taxon-name> larvae (<xref ref-type="bibr" rid="B83">Shrestha et al. 2016</xref>), <tp:taxon-name><tp:taxon-name-part taxon-name-part-type="family">Elateridae</tp:taxon-name-part></tp:taxon-name> larvae (<xref ref-type="bibr" rid="B80">Shimizu 1997</xref>).</p></tp:treatment-sec><tp:treatment-sec sec-type="distribution" id="SECID0EXZCK"><title>Distribution.</title><p>North, Central and South America, the West Indies (<xref ref-type="bibr" rid="B35">Kobayasi 1941</xref>; <xref ref-type="bibr" rid="B55">Mains 1958</xref>), Japan (<xref ref-type="bibr" rid="B80">Shimizu 1997</xref>), Belarus, the Russian Far East (<xref ref-type="bibr" rid="B44">Koval 1984</xref>).</p></tp:treatment-sec><ref-list><ref id="B83"><mixed-citation xmlns:xlink="http://www.w3.org/1999/xlink" xlink:type="simple"><person-group><name name-style="western"><surname>Shrestha</surname><given-names>B</given-names></name><name name-style="western"><surname>Tanaka</surname><given-names>E</given-names></name><name name-style="western"><surname>Hyun</surname><given-names>MW</given-names></name><name name-style="western"><surname>Han</surname><given-names>JG</given-names></name><name name-style="western"><surname>Kim</surname><given-names>CS</given-names></name><name name-style="western"><surname>Jo</surname><given-names>JW</given-names></name><name name-style="western"><surname>Han</surname><given-names>SK</given-names></name><name name-style="western"><surname>Oh</surname><given-names>J</given-names></name><name name-style="western"><surname>Sung</surname><given-names>GH</given-names></name></person-group> (<year>2016</year>) Coleopteran and Lepidopteran hosts of the entomopathogenic genus <italic><tp:taxon-name><tp:taxon-name-part taxon-name-part-type="genus">Cordyceps</tp:taxon-name-part></tp:taxon-name></italic> sensu lato. Journal of Mycology 2016: e7648219. <ext-link xlink:type="simple" ext-link-type="doi" xlink:href="10.1155/2016/7648219">https://doi.org/10.1155/2016/7648219</ext-link></mixed-citation></ref><ref id="B80"><mixed-citation xmlns:xlink="http://www.w3.org/1999/xlink" xlink:type="simple"><person-group><name name-style="western"><surname>Shimizu</surname><given-names>D</given-names></name></person-group> (<year>1997</year>) Illustrated Vegetable Wasps and Plant Worms in Color. Ie-No-Hikari Association, Tokyo.</mixed-citation></ref><ref id="B35"><mixed-citation xmlns:xlink="http://www.w3.org/1999/xlink" xlink:type="simple"><person-group><name name-style="western"><surname>Kobayasi</surname><given-names>Y</given-names></name></person-group> (<year>1941</year>) The genus <italic><tp:taxon-name><tp:taxon-name-part taxon-name-part-type="genus">Cordyceps</tp:taxon-name-part></tp:taxon-name></italic> and its allies. Science Reports of the Tokyo Bunrika Daigaku (Section B, No. 84) 5: 53–260.</mixed-citation></ref><ref id="B55"><mixed-citation xmlns:xlink="http://www.w3.org/1999/xlink" xlink:type="simple"><person-group><name name-style="western"><surname>Mains</surname><given-names>EB</given-names></name></person-group> (<year>1958</year>) <article-title>North American entomogenous species of <italic><tp:taxon-name><tp:taxon-name-part taxon-name-part-type="genus">Cordyceps</tp:taxon-name-part></tp:taxon-name></italic>.</article-title><source>Mycologia</source><volume>50</volume>: <fpage>169</fpage>–<lpage>222</lpage>. <ext-link xlink:type="simple" ext-link-type="doi" xlink:href="10.1080/00275514.1958.12024722">https://doi.org/10.1080/00275514.1958.12024722</ext-link></mixed-citation></ref><ref id="B44"><mixed-citation xmlns:xlink="http://www.w3.org/1999/xlink" xlink:type="simple"><person-group><name name-style="western"><surname>Koval</surname><given-names>EZ</given-names></name></person-group> (<year>1984</year>) Clavicipitalean <tp:taxon-name><tp:taxon-name-part taxon-name-part-type="kingdom">Fungi</tp:taxon-name-part></tp:taxon-name> of the USSR. Kiev, Naukova Dumka.</mixed-citation></ref></ref-list></tp:taxon-treatment>
