# Supplementary material for: Novel taxa and species diversity of Cordyceps sensu lato (Hypocreales, Ascomycota) developing on wireworms (Elateroidea and Tenebrionoidea, Coleoptera)
Source: MycoKeys. 2021 Mar 29;78:79–117. doi: 10.3897/mycokeys.78.61836 (PMC8021543; doi:10.3897/mycokeys.78.61836)
Supplement: XML Treatment for Perennicordyceps cuboidea [file mycokeys.78.61836-treatment59.xml]

<!DOCTYPE tp:taxon-treatment
  PUBLIC "-//TaxonX//DTD Taxonomic Treatment Publishing DTD v0 20100105//EN" "tax-treatment-NSO.dtd">
<tp:taxon-treatment xmlns:tp="http://www.plazi.org/taxpub"><tp:treatment-meta><kwd-group><label>Taxon classification</label><kwd><named-content xmlns:xlink="http://www.w3.org/1999/xlink" content-type="kingdom">Fungi</named-content></kwd><kwd><named-content xmlns:xlink="http://www.w3.org/1999/xlink" content-type="order">Hypocreales</named-content></kwd><kwd><named-content xmlns:xlink="http://www.w3.org/1999/xlink" content-type="family">Ophiocordycipitaceae</named-content></kwd></kwd-group><mixed-citation publication-type="journal"><person-group><name><surname>Zha</surname><given-names>Ling-Sheng</given-names></name><name><surname>Kryukov</surname><given-names>Vadim Yu</given-names></name><name><surname>Ding</surname><given-names>Jian-Hua</given-names></name><name><surname>Jeewon</surname><given-names>Rajesh</given-names></name><name><surname>Chomnunti</surname><given-names>Putarak</given-names></name></person-group><article-title>Novel taxa and species diversity of <italic><tp:taxon-name><tp:taxon-name-part taxon-name-part-type="genus" reg="Cordyceps">Cordyceps</tp:taxon-name-part></tp:taxon-name></italic> sensu lato (<tp:taxon-name><tp:taxon-name-part taxon-name-part-type="order">Hypocreales</tp:taxon-name-part></tp:taxon-name>, <tp:taxon-name><tp:taxon-name-part taxon-name-part-type="phylum">Ascomycota</tp:taxon-name-part></tp:taxon-name>) developing on wireworms (<tp:taxon-name><tp:taxon-name-part taxon-name-part-type="superfamily">Elateroidea</tp:taxon-name-part></tp:taxon-name> and <tp:taxon-name><tp:taxon-name-part taxon-name-part-type="superfamily">Tenebrionoidea</tp:taxon-name-part></tp:taxon-name>, <tp:taxon-name><tp:taxon-name-part taxon-name-part-type="order">Coleoptera</tp:taxon-name-part></tp:taxon-name>)</article-title><source>MycoKeys</source><day>29</day><month>3</month><year>2021</year><volume>78</volume><fpage>79</fpage><lpage>117</lpage><pub-id pub-id-type="doi">10.3897/mycokeys.78.61836</pub-id></mixed-citation></tp:treatment-meta><tp:nomenclature><tp:taxon-name><object-id xmlns:xlink="http://www.w3.org/1999/xlink" content-type="arpha" xlink:type="simple">75CB1B77-B58E-575F-8963-62D205DBC7C8</object-id>
              <tp:taxon-name-part taxon-name-part-type="genus" reg="Perennicordyceps">Perennicordyceps</tp:taxon-name-part>
              <tp:taxon-name-part taxon-name-part-type="species" reg="cuboidea">cuboidea</tp:taxon-name-part>
            </tp:taxon-name><tp:taxon-authority>(Kobayasi &amp; Shimizu) Matočec &amp; I. Kušan</tp:taxon-authority><tp:nomenclature-citation-list><tp:nomenclature-citation><tp:taxon-name><tp:taxon-name-part taxon-name-part-type="genus" reg="Cordyceps"/> <tp:taxon-name-part taxon-name-part-type="species" reg="cuboidea"/></tp:taxon-name><comment>≡ <tp:taxon-name><tp:taxon-name-part taxon-name-part-type="genus" reg="Cordyceps">Cordyceps</tp:taxon-name-part> <tp:taxon-name-part taxon-name-part-type="species" reg="cuboidea">cuboidea</tp:taxon-name-part></tp:taxon-name> Kobayasi &amp; Shimizu </comment></tp:nomenclature-citation><tp:nomenclature-citation><tp:taxon-name><tp:taxon-name-part taxon-name-part-type="genus" reg="Ophiocordyceps"/> <tp:taxon-name-part taxon-name-part-type="species" reg="cuboidea"/></tp:taxon-name><comment>≡ <tp:taxon-name><tp:taxon-name-part taxon-name-part-type="genus" reg="Ophiocordyceps">Ophiocordyceps</tp:taxon-name-part> <tp:taxon-name-part taxon-name-part-type="species" reg="cuboidea">cuboidea</tp:taxon-name-part></tp:taxon-name> (Kobayasi &amp; Shimizu) S. Ban, Sakane &amp; Nakagiri </comment></tp:nomenclature-citation><tp:nomenclature-citation><tp:taxon-name><tp:taxon-name-part taxon-name-part-type="genus" reg="Polycephalomyces"/> <tp:taxon-name-part taxon-name-part-type="species" reg="cuboideus"/></tp:taxon-name><comment>≡ <tp:taxon-name><tp:taxon-name-part taxon-name-part-type="genus" reg="Polycephalomyces">Polycephalomyces</tp:taxon-name-part> <tp:taxon-name-part taxon-name-part-type="species" reg="cuboideus">cuboideus</tp:taxon-name-part></tp:taxon-name> (Kobayasi &amp; Shimizu) Kepler &amp; Spatafora </comment></tp:nomenclature-citation><tp:nomenclature-citation><tp:taxon-name><tp:taxon-name-part taxon-name-part-type="genus" reg="Cordyceps"/> <tp:taxon-name-part taxon-name-part-type="species" reg="alboperitheciata"/></tp:taxon-name><comment>= <tp:taxon-name><tp:taxon-name-part taxon-name-part-type="genus" reg="Cordyceps">Cordyceps</tp:taxon-name-part> <tp:taxon-name-part taxon-name-part-type="species" reg="alboperitheciata">alboperitheciata</tp:taxon-name-part></tp:taxon-name> Kobayasi &amp; Shimizu </comment></tp:nomenclature-citation></tp:nomenclature-citation-list></tp:nomenclature><tp:treatment-sec sec-type="host" id="SECID0EFKEK"><title>Hosts.</title><p><tp:taxon-name><tp:taxon-name-part taxon-name-part-type="superfamily">Tenebrionoidea</tp:taxon-name-part></tp:taxon-name> and/or <tp:taxon-name><tp:taxon-name-part taxon-name-part-type="superfamily">Elateroidea</tp:taxon-name-part></tp:taxon-name> larvae (<xref ref-type="bibr" rid="B80">Shimizu 1997</xref>; <xref ref-type="bibr" rid="B3">Ban et al. 2009</xref>); stroma of <italic><tp:taxon-name><tp:taxon-name-part taxon-name-part-type="genus" reg="Ophiocordyceps">O.</tp:taxon-name-part> <tp:taxon-name-part taxon-name-part-type="species" reg="stylophora">stylophora</tp:taxon-name-part></tp:taxon-name></italic> (<xref ref-type="bibr" rid="B3">Ban et al. 2009</xref>).</p></tp:treatment-sec><tp:treatment-sec sec-type="distribution" id="SECID0EMLEK"><title>Known distribution.</title><p>Japan (<xref ref-type="bibr" rid="B39">Kobayasi and Shimizu 1980b</xref>).</p></tp:treatment-sec><tp:treatment-sec sec-type="notes" id="SECID0EWLEK"><title>Note.</title><p>The host of the species was originally recorded as a <tp:taxon-name><tp:taxon-name-part taxon-name-part-type="order">Coleoptera</tp:taxon-name-part></tp:taxon-name> larva (<xref ref-type="bibr" rid="B39">Kobayasi and Shimizu 1980b</xref>). According to the illustrations by <xref ref-type="bibr" rid="B80">Shimizu (1997)</xref> and <xref ref-type="bibr" rid="B3">Ban et al. (2009)</xref>, hosts of the species are wireworms.</p></tp:treatment-sec><ref-list><ref id="B80"><mixed-citation xmlns:xlink="http://www.w3.org/1999/xlink" xlink:type="simple"><person-group><name name-style="western"><surname>Shimizu</surname><given-names>D</given-names></name></person-group> (<year>1997</year>) Illustrated Vegetable Wasps and Plant Worms in Color. Ie-No-Hikari Association, Tokyo.</mixed-citation></ref><ref id="B3"><mixed-citation xmlns:xlink="http://www.w3.org/1999/xlink" xlink:type="simple"><person-group><name name-style="western"><surname>Ban</surname><given-names>S</given-names></name><name name-style="western"><surname>Sakane</surname><given-names>T</given-names></name><name name-style="western"><surname>Toyama</surname><given-names>K</given-names></name><name name-style="western"><surname>Nakagiri</surname><given-names>A</given-names></name></person-group> (<year>2009</year>) <article-title>Teleomorph-anamorph relationships and reclassification of <italic><tp:taxon-name><tp:taxon-name-part taxon-name-part-type="genus">Cordyceps</tp:taxon-name-part> <tp:taxon-name-part taxon-name-part-type="species">cuboidea</tp:taxon-name-part></tp:taxon-name></italic> and its allied species.</article-title><source>Mycoscience</source><volume>50</volume>: <fpage>261</fpage>–<lpage>272</lpage>. <ext-link xlink:type="simple" ext-link-type="doi" xlink:href="10.1007/S10267-008-0480-Y">https://doi.org/10.1007/S10267-008-0480-Y</ext-link></mixed-citation></ref><ref id="B39"><mixed-citation xmlns:xlink="http://www.w3.org/1999/xlink" xlink:type="simple"><person-group><name name-style="western"><surname>Kobayasi</surname><given-names>Y</given-names></name><name name-style="western"><surname>Shimizu</surname><given-names>D</given-names></name></person-group> (<year>1980b</year>) <article-title><italic><tp:taxon-name><tp:taxon-name-part taxon-name-part-type="genus">Cordyceps</tp:taxon-name-part></tp:taxon-name></italic> species from Japan 3.</article-title><source>Bulletin of the National Science Museum, Tokyo, Series B, Botany</source><volume>6</volume>(<issue>4</issue>): <fpage>125</fpage>–<lpage>145</lpage>.</mixed-citation></ref></ref-list></tp:taxon-treatment>
