# Supplementary material for: Novel taxa and species diversity of Cordyceps sensu lato (Hypocreales, Ascomycota) developing on wireworms (Elateroidea and Tenebrionoidea, Coleoptera)
Source: MycoKeys. 2021 Mar 29;78:79–117. doi: 10.3897/mycokeys.78.61836 (PMC8021543; doi:10.3897/mycokeys.78.61836)
Supplement: XML Treatment for Polycephalomyces phaothaiensis [file mycokeys.78.61836-treatment61.xml]

<!DOCTYPE tp:taxon-treatment
  PUBLIC "-//TaxonX//DTD Taxonomic Treatment Publishing DTD v0 20100105//EN" "tax-treatment-NSO.dtd">
<tp:taxon-treatment xmlns:tp="http://www.plazi.org/taxpub"><tp:treatment-meta><kwd-group><label>Taxon classification</label><kwd><named-content xmlns:xlink="http://www.w3.org/1999/xlink" content-type="kingdom">Fungi</named-content></kwd><kwd><named-content xmlns:xlink="http://www.w3.org/1999/xlink" content-type="order">Hypocreales</named-content></kwd><kwd><named-content xmlns:xlink="http://www.w3.org/1999/xlink" content-type="family">Ophiocordycipitaceae</named-content></kwd></kwd-group><mixed-citation publication-type="journal"><person-group><name><surname>Zha</surname><given-names>Ling-Sheng</given-names></name><name><surname>Kryukov</surname><given-names>Vadim Yu</given-names></name><name><surname>Ding</surname><given-names>Jian-Hua</given-names></name><name><surname>Jeewon</surname><given-names>Rajesh</given-names></name><name><surname>Chomnunti</surname><given-names>Putarak</given-names></name></person-group><article-title>Novel taxa and species diversity of <italic><tp:taxon-name><tp:taxon-name-part taxon-name-part-type="genus" reg="Cordyceps">Cordyceps</tp:taxon-name-part></tp:taxon-name></italic> sensu lato (<tp:taxon-name><tp:taxon-name-part taxon-name-part-type="order">Hypocreales</tp:taxon-name-part></tp:taxon-name>, <tp:taxon-name><tp:taxon-name-part taxon-name-part-type="phylum">Ascomycota</tp:taxon-name-part></tp:taxon-name>) developing on wireworms (<tp:taxon-name><tp:taxon-name-part taxon-name-part-type="superfamily">Elateroidea</tp:taxon-name-part></tp:taxon-name> and <tp:taxon-name><tp:taxon-name-part taxon-name-part-type="superfamily">Tenebrionoidea</tp:taxon-name-part></tp:taxon-name>, <tp:taxon-name><tp:taxon-name-part taxon-name-part-type="order">Coleoptera</tp:taxon-name-part></tp:taxon-name>)</article-title><source>MycoKeys</source><day>29</day><month>3</month><year>2021</year><volume>78</volume><fpage>79</fpage><lpage>117</lpage><pub-id pub-id-type="doi">10.3897/mycokeys.78.61836</pub-id></mixed-citation></tp:treatment-meta><tp:nomenclature><tp:taxon-name><object-id xmlns:xlink="http://www.w3.org/1999/xlink" content-type="arpha" xlink:type="simple">BBA5D6B0-2F5B-5BE0-8DA7-95219EEF19C9</object-id>
              <tp:taxon-name-part taxon-name-part-type="genus" reg="Polycephalomyces">Polycephalomyces</tp:taxon-name-part>
              <tp:taxon-name-part taxon-name-part-type="species" reg="phaothaiensis">phaothaiensis</tp:taxon-name-part>
            </tp:taxon-name><tp:taxon-authority>Mongkols., Noisrip., Lamlertthon &amp; Luangsa-ard</tp:taxon-authority></tp:nomenclature><tp:treatment-sec sec-type="host" id="SECID0EIREK"><title>Hosts.</title><p><tp:taxon-name><tp:taxon-name-part taxon-name-part-type="superfamily">Tenebrionoidea</tp:taxon-name-part></tp:taxon-name> or <tp:taxon-name><tp:taxon-name-part taxon-name-part-type="superfamily">Elateroidea</tp:taxon-name-part></tp:taxon-name> larvae.</p></tp:treatment-sec><tp:treatment-sec sec-type="distribution" id="SECID0EYREK"><title>Known distribution.</title><p>Thailand (<xref ref-type="bibr" rid="B13">Crous et al. 2017</xref>).</p></tp:treatment-sec><tp:treatment-sec sec-type="notes" id="SECID0ECSEK"><title>Note.</title><p>Hosts of the species were recorded as <tp:taxon-name><tp:taxon-name-part taxon-name-part-type="order">Coleoptera</tp:taxon-name-part></tp:taxon-name> larvae (<xref ref-type="bibr" rid="B13">Crous et al. 2017</xref>). According to the picture provided, the hosts are wireworms.</p></tp:treatment-sec><ref-list><ref id="B13"><mixed-citation xmlns:xlink="http://www.w3.org/1999/xlink" xlink:type="simple"><person-group><name name-style="western"><surname>Crous</surname><given-names>PW</given-names></name><name name-style="western"><surname>Wingfield</surname><given-names>MJ</given-names></name><name name-style="western"><surname>Burgess</surname><given-names>TI</given-names></name><name name-style="western"><surname>Carnegie</surname><given-names>AJ</given-names></name><name name-style="western"><surname>StJ Hardy</surname><given-names>GE</given-names></name><name name-style="western"><surname>Smith</surname><given-names>D</given-names></name><name name-style="western"><surname>Summerell</surname><given-names>BA</given-names></name><name name-style="western"><surname>Cano-Lira</surname><given-names>JF</given-names></name><name name-style="western"><surname>Guarro</surname><given-names>J</given-names></name><name name-style="western"><surname>Houbraken</surname><given-names>J</given-names></name><name name-style="western"><surname>Lombard</surname><given-names>L</given-names></name><name name-style="western"><surname>Martín</surname><given-names>MP</given-names></name><name name-style="western"><surname>Sandoval-Denis</surname><given-names>M</given-names></name><name name-style="western"><surname>Alexandrova</surname><given-names>AV</given-names></name><name name-style="western"><surname>Barnes</surname><given-names>CW</given-names></name><name name-style="western"><surname>Baseia</surname><given-names>IG</given-names></name><name name-style="western"><surname>Bezerra</surname><given-names>JDP</given-names></name><name name-style="western"><surname>Guarnaccia</surname><given-names>V</given-names></name><name name-style="western"><surname>May</surname><given-names>TW</given-names></name><name name-style="western"><surname>Hernández-Restrepo</surname><given-names>M</given-names></name><name name-style="western"><surname>Stchigel</surname><given-names>AM</given-names></name><name name-style="western"><surname>Miller</surname><given-names>AN</given-names></name><name name-style="western"><surname>Ordoñez</surname><given-names>ME</given-names></name><name name-style="western"><surname>Abreu</surname><given-names>VP</given-names></name><name name-style="western"><surname>Accioly</surname><given-names>T</given-names></name><name name-style="western"><surname>Agnello</surname><given-names>C</given-names></name><name name-style="western"><surname>Agustincolmán</surname><given-names>A</given-names></name><name name-style="western"><surname>Albuquerque</surname><given-names>CC</given-names></name><name name-style="western"><surname>Alfredo</surname><given-names>DS</given-names></name><name name-style="western"><surname>Alvarado</surname><given-names>P</given-names></name><name name-style="western"><surname>Araújo-Magalhães</surname><given-names>GR</given-names></name><name name-style="western"><surname>Arauzo</surname><given-names>S</given-names></name><name name-style="western"><surname>Atkinson</surname><given-names>T</given-names></name><name name-style="western"><surname>Barili</surname><given-names>A</given-names></name><name name-style="western"><surname>Barreto</surname><given-names>RW</given-names></name><name name-style="western"><surname>Bezerra</surname><given-names>JL</given-names></name><name name-style="western"><surname>Cabral</surname><given-names>TS</given-names></name><name name-style="western"><surname>Rodríguez</surname><given-names>FC</given-names></name><name name-style="western"><surname>Cruz</surname><given-names>RHSF</given-names></name><name name-style="western"><surname>Daniëls</surname><given-names>PP</given-names></name><name name-style="western"><surname>da silva</surname><given-names>BDB</given-names></name><name name-style="western"><surname>de Almeida</surname><given-names>DAC</given-names></name><name name-style="western"><surname>de Carvalhojúnior</surname><given-names>AA</given-names></name><name name-style="western"><surname>Decock</surname><given-names>CA</given-names></name><name name-style="western"><surname>Delgat</surname><given-names>L</given-names></name><name name-style="western"><surname>Denman</surname><given-names>S</given-names></name><name name-style="western"><surname>Dimitrov</surname><given-names>RA</given-names></name><name name-style="western"><surname>Edwards</surname><given-names>J</given-names></name><name name-style="western"><surname>Fedosova</surname><given-names>AG</given-names></name><name name-style="western"><surname>Ferreira</surname><given-names>RJ</given-names></name><name name-style="western"><surname>Firmino</surname><given-names>AL</given-names></name><name name-style="western"><surname>Flores</surname><given-names>JA</given-names></name><name name-style="western"><surname>García</surname><given-names>D</given-names></name><name name-style="western"><surname>Gené</surname><given-names>J</given-names></name><name name-style="western"><surname>Giraldo</surname><given-names>A</given-names></name><name name-style="western"><surname>Góis</surname><given-names>JS</given-names></name><name name-style="western"><surname>Gomes</surname><given-names>AAM</given-names></name><name name-style="western"><surname>Gonçalves</surname><given-names>CM</given-names></name><name name-style="western"><surname>Gouliamova</surname><given-names>DE</given-names></name><name name-style="western"><surname>Groenewald</surname><given-names>M</given-names></name><name name-style="western"><surname>Guéorguiev</surname><given-names>BV</given-names></name><name name-style="western"><surname>Guevara-Suarez</surname><given-names>M</given-names></name><name name-style="western"><surname>Gusmão</surname><given-names>LFP</given-names></name><name name-style="western"><surname>Hosaka</surname><given-names>K</given-names></name><name name-style="western"><surname>Hubka</surname><given-names>V</given-names></name><name name-style="western"><surname>Huhndorf</surname><given-names>SM</given-names></name><name name-style="western"><surname>Jadan</surname><given-names>M</given-names></name><name name-style="western"><surname>Jurjevi Kraak</surname><given-names>B</given-names></name><name name-style="western"><surname>Kuera</surname><given-names>V</given-names></name><name name-style="western"><surname>Kumar</surname><given-names>TKA</given-names></name><name name-style="western"><surname>Kušan</surname><given-names>I</given-names></name><name name-style="western"><surname>Lacerda</surname><given-names>SR</given-names></name><name name-style="western"><surname>Lamlertthon</surname><given-names>S</given-names></name><name name-style="western"><surname>Lisboa</surname><given-names>WS</given-names></name><name name-style="western"><surname>Loizides</surname><given-names>M</given-names></name><name name-style="western"><surname>Luangsa-Ard</surname><given-names>JJ</given-names></name><name name-style="western"><surname>Lysková</surname><given-names>P</given-names></name><name name-style="western"><surname>Maccormack</surname><given-names>WP</given-names></name><name name-style="western"><surname>Macedo</surname><given-names>DM</given-names></name><name name-style="western"><surname>Machado</surname><given-names>AR</given-names></name><name name-style="western"><surname>Malysheva</surname><given-names>EF</given-names></name><name name-style="western"><surname>Marinho</surname><given-names>P</given-names></name><name name-style="western"><surname>Matoec</surname><given-names>N</given-names></name><name name-style="western"><surname>Meijer</surname><given-names>M</given-names></name><name name-style="western"><surname>Meši</surname><given-names>A</given-names></name><name name-style="western"><surname>Mongkolsamrit</surname><given-names>S</given-names></name><name name-style="western"><surname>Moreira</surname><given-names>KA</given-names></name><name name-style="western"><surname>Morozova</surname><given-names>OV</given-names></name><name name-style="western"><surname>Nair</surname><given-names>KU</given-names></name><name name-style="western"><surname>Nakamura</surname><given-names>N</given-names></name><name name-style="western"><surname>Noisripoom</surname><given-names>W</given-names></name><name name-style="western"><surname>Olariaga</surname><given-names>I</given-names></name><name name-style="western"><surname>Oliveira</surname><given-names>RJV</given-names></name><name name-style="western"><surname>Paiva</surname><given-names>LM</given-names></name><name name-style="western"><surname>Pawar</surname><given-names>P</given-names></name><name name-style="western"><surname>Pereira</surname><given-names>OL</given-names></name><name name-style="western"><surname>Peterson</surname><given-names>SW</given-names></name><name name-style="western"><surname>Prieto</surname><given-names>M</given-names></name><name name-style="western"><surname>Rodríguez-Andrade</surname><given-names>E</given-names></name><name name-style="western"><surname>Rojodeblas</surname><given-names>C</given-names></name><name name-style="western"><surname>Roy</surname><given-names>M</given-names></name><name name-style="western"><surname>Santos</surname><given-names>ES</given-names></name><name name-style="western"><surname>Sharma</surname><given-names>R</given-names></name><name name-style="western"><surname>Silva</surname><given-names>GA</given-names></name><name name-style="western"><surname>Souza-Motta</surname><given-names>CM</given-names></name><name name-style="western"><surname>Takeuchi-Kaneko</surname><given-names>Y</given-names></name><name name-style="western"><surname>Tanaka</surname><given-names>C</given-names></name><name name-style="western"><surname>Thakur</surname><given-names>A</given-names></name><name name-style="western"><surname>Smith</surname><given-names>MTH</given-names></name><name name-style="western"><surname>Tkalec</surname><given-names>Z</given-names></name><name name-style="western"><surname>Valenzuela-Lopez</surname><given-names>N</given-names></name><name name-style="western"><surname>Vanderkleij</surname><given-names>P</given-names></name><name name-style="western"><surname>Verbeken</surname><given-names>A</given-names></name><name name-style="western"><surname>Viana</surname><given-names>MG</given-names></name><name name-style="western"><surname>Wang</surname><given-names>XW</given-names></name><name name-style="western"><surname>Groenewald</surname><given-names>JZ</given-names></name></person-group> (<year>2017</year>) <article-title>Fungal Planet description sheets: 625–715.</article-title><source>Persoonia -Molecular Phylogeny and Evolution of <tp:taxon-name><tp:taxon-name-part taxon-name-part-type="kingdom">Fungi</tp:taxon-name-part></tp:taxon-name></source><volume>39</volume>: <fpage>270</fpage>–<lpage>467</lpage>. <ext-link xlink:type="simple" ext-link-type="doi" xlink:href="10.3767/persoonia.2017.39.11">https://doi.org/10.3767/persoonia.2017.39.11</ext-link></mixed-citation></ref></ref-list></tp:taxon-treatment>
