# Supplementary material for: Novel taxa and species diversity of Cordyceps sensu lato (Hypocreales, Ascomycota) developing on wireworms (Elateroidea and Tenebrionoidea, Coleoptera)
Source: MycoKeys. 2021 Mar 29;78:79–117. doi: 10.3897/mycokeys.78.61836 (PMC8021543; doi:10.3897/mycokeys.78.61836)
Supplement: XML Treatment for Tolypocladium cylindrosporum [file mycokeys.78.61836-treatment62.xml]

<!DOCTYPE tp:taxon-treatment
  PUBLIC "-//TaxonX//DTD Taxonomic Treatment Publishing DTD v0 20100105//EN" "tax-treatment-NSO.dtd">
<tp:taxon-treatment xmlns:tp="http://www.plazi.org/taxpub"><tp:treatment-meta><kwd-group><label>Taxon classification</label><kwd><named-content xmlns:xlink="http://www.w3.org/1999/xlink" content-type="kingdom">Fungi</named-content></kwd><kwd><named-content xmlns:xlink="http://www.w3.org/1999/xlink" content-type="order">Hypocreales</named-content></kwd><kwd><named-content xmlns:xlink="http://www.w3.org/1999/xlink" content-type="family">Ophiocordycipitaceae</named-content></kwd></kwd-group><mixed-citation publication-type="journal"><person-group><name><surname>Zha</surname><given-names>Ling-Sheng</given-names></name><name><surname>Kryukov</surname><given-names>Vadim Yu</given-names></name><name><surname>Ding</surname><given-names>Jian-Hua</given-names></name><name><surname>Jeewon</surname><given-names>Rajesh</given-names></name><name><surname>Chomnunti</surname><given-names>Putarak</given-names></name></person-group><article-title>Novel taxa and species diversity of <italic><tp:taxon-name><tp:taxon-name-part taxon-name-part-type="genus" reg="Cordyceps">Cordyceps</tp:taxon-name-part></tp:taxon-name></italic> sensu lato (<tp:taxon-name><tp:taxon-name-part taxon-name-part-type="order">Hypocreales</tp:taxon-name-part></tp:taxon-name>, <tp:taxon-name><tp:taxon-name-part taxon-name-part-type="phylum">Ascomycota</tp:taxon-name-part></tp:taxon-name>) developing on wireworms (<tp:taxon-name><tp:taxon-name-part taxon-name-part-type="superfamily">Elateroidea</tp:taxon-name-part></tp:taxon-name> and <tp:taxon-name><tp:taxon-name-part taxon-name-part-type="superfamily">Tenebrionoidea</tp:taxon-name-part></tp:taxon-name>, <tp:taxon-name><tp:taxon-name-part taxon-name-part-type="order">Coleoptera</tp:taxon-name-part></tp:taxon-name>)</article-title><source>MycoKeys</source><day>29</day><month>3</month><year>2021</year><volume>78</volume><fpage>79</fpage><lpage>117</lpage><pub-id pub-id-type="doi">10.3897/mycokeys.78.61836</pub-id></mixed-citation></tp:treatment-meta><tp:nomenclature><tp:taxon-name><object-id xmlns:xlink="http://www.w3.org/1999/xlink" content-type="arpha" xlink:type="simple">C66B32A3-D0D3-5018-8A3F-7E6C464363A5</object-id>
              <tp:taxon-name-part taxon-name-part-type="genus" reg="Tolypocladium">Tolypocladium</tp:taxon-name-part>
              <tp:taxon-name-part taxon-name-part-type="species" reg="cylindrosporum">cylindrosporum</tp:taxon-name-part>
            </tp:taxon-name><tp:taxon-authority>W. Gams</tp:taxon-authority><tp:nomenclature-citation-list><tp:nomenclature-citation><tp:taxon-name><tp:taxon-name-part taxon-name-part-type="genus" reg="Beauveria"/> <tp:taxon-name-part taxon-name-part-type="species" reg="cylindrospora"/></tp:taxon-name><comment>≡ <tp:taxon-name><tp:taxon-name-part taxon-name-part-type="genus" reg="Beauveria">Beauveria</tp:taxon-name-part> <tp:taxon-name-part taxon-name-part-type="species" reg="cylindrospora">cylindrospora</tp:taxon-name-part></tp:taxon-name> (W. Gams) Arx </comment></tp:nomenclature-citation></tp:nomenclature-citation-list></tp:nomenclature><tp:treatment-sec sec-type="host" id="SECID0ECUEK"><title>Hosts.</title><p><tp:taxon-name><tp:taxon-name-part taxon-name-part-type="order">Coleoptera</tp:taxon-name-part></tp:taxon-name> (e.g. <tp:taxon-name><tp:taxon-name-part taxon-name-part-type="family">Elateridae</tp:taxon-name-part></tp:taxon-name> sp.), <tp:taxon-name><tp:taxon-name-part taxon-name-part-type="order">Diptera</tp:taxon-name-part></tp:taxon-name>, <tp:taxon-name><tp:taxon-name-part taxon-name-part-type="order">Hymenoptera</tp:taxon-name-part></tp:taxon-name> and <tp:taxon-name><tp:taxon-name-part taxon-name-part-type="order">Lepidoptera</tp:taxon-name-part></tp:taxon-name> (<xref ref-type="bibr" rid="B20">Humber and Hansen 2005</xref>); inhabit soil (<xref ref-type="bibr" rid="B79">Scorsetti et al. 2012</xref>).</p></tp:treatment-sec><tp:treatment-sec sec-type="distribution" id="SECID0EJVEK"><title>Distribution.</title><p>Widely distributed.</p></tp:treatment-sec><ref-list><ref id="B20"><mixed-citation xmlns:xlink="http://www.w3.org/1999/xlink" xlink:type="simple"><person-group><name name-style="western"><surname>Humber</surname><given-names>RA</given-names></name><name name-style="western"><surname>Hansen</surname><given-names>KS</given-names></name></person-group> (<year>2005</year>) USDA-ARS Collection of Entomopathogenic Fungal Cultures (ARSEF), ARSEF-Index: Host by Fungus. <ext-link xlink:type="simple" ext-link-type="uri" xlink:href="http://arsef.fpsnl.cornell.edu./">http://arsef.fpsnl.cornell.edu./</ext-link></mixed-citation></ref><ref id="B79"><mixed-citation xmlns:xlink="http://www.w3.org/1999/xlink" xlink:type="simple"><person-group><name name-style="western"><surname>Scorsetti</surname><given-names>AC</given-names></name><name name-style="western"><surname>Elíades</surname><given-names>LA</given-names></name><name name-style="western"><surname>Stenglein</surname><given-names>SA</given-names></name><name name-style="western"><surname>Cabello</surname><given-names>MN</given-names></name><name name-style="western"><surname>Pelizza</surname><given-names>SA</given-names></name><name name-style="western"><surname>Saparrat</surname><given-names>MC</given-names></name></person-group> (<year>2012</year>) <article-title>Pathogenic and enzyme activities of the entomopathogenic fungus <italic><tp:taxon-name><tp:taxon-name-part taxon-name-part-type="genus">Tolypocladium</tp:taxon-name-part> <tp:taxon-name-part taxon-name-part-type="species">cylindrosporum</tp:taxon-name-part></tp:taxon-name></italic> (<tp:taxon-name><tp:taxon-name-part taxon-name-part-type="phylum">Ascomycota</tp:taxon-name-part></tp:taxon-name>: <tp:taxon-name><tp:taxon-name-part taxon-name-part-type="order">Hypocreales</tp:taxon-name-part></tp:taxon-name>) from Tierra del Fuego, Argentina.</article-title><source>Revista de Biología Tropical</source><volume>60</volume>(<issue>2</issue>): <fpage>833</fpage>–<lpage>841</lpage>. <ext-link xlink:type="simple" ext-link-type="doi" xlink:href="10.15517/rbt.v60i2.4006">https://doi.org/10.15517/rbt.v60i2.4006</ext-link></mixed-citation></ref></ref-list></tp:taxon-treatment>
