# Supplementary material for: Novel taxa and species diversity of Cordyceps sensu lato (Hypocreales, Ascomycota) developing on wireworms (Elateroidea and Tenebrionoidea, Coleoptera)
Source: MycoKeys. 2021 Mar 29;78:79–117. doi: 10.3897/mycokeys.78.61836 (PMC8021543; doi:10.3897/mycokeys.78.61836)
Supplement: XML Treatment for Tolypocladium inflatum [file mycokeys.78.61836-treatment63.xml]

<!DOCTYPE tp:taxon-treatment
  PUBLIC "-//TaxonX//DTD Taxonomic Treatment Publishing DTD v0 20100105//EN" "tax-treatment-NSO.dtd">
<tp:taxon-treatment xmlns:tp="http://www.plazi.org/taxpub"><tp:treatment-meta><kwd-group><label>Taxon classification</label><kwd><named-content xmlns:xlink="http://www.w3.org/1999/xlink" content-type="kingdom">Fungi</named-content></kwd><kwd><named-content xmlns:xlink="http://www.w3.org/1999/xlink" content-type="order">Hypocreales</named-content></kwd><kwd><named-content xmlns:xlink="http://www.w3.org/1999/xlink" content-type="family">Ophiocordycipitaceae</named-content></kwd></kwd-group><mixed-citation publication-type="journal"><person-group><name><surname>Zha</surname><given-names>Ling-Sheng</given-names></name><name><surname>Kryukov</surname><given-names>Vadim Yu</given-names></name><name><surname>Ding</surname><given-names>Jian-Hua</given-names></name><name><surname>Jeewon</surname><given-names>Rajesh</given-names></name><name><surname>Chomnunti</surname><given-names>Putarak</given-names></name></person-group><article-title>Novel taxa and species diversity of <italic><tp:taxon-name><tp:taxon-name-part taxon-name-part-type="genus" reg="Cordyceps">Cordyceps</tp:taxon-name-part></tp:taxon-name></italic> sensu lato (<tp:taxon-name><tp:taxon-name-part taxon-name-part-type="order">Hypocreales</tp:taxon-name-part></tp:taxon-name>, <tp:taxon-name><tp:taxon-name-part taxon-name-part-type="phylum">Ascomycota</tp:taxon-name-part></tp:taxon-name>) developing on wireworms (<tp:taxon-name><tp:taxon-name-part taxon-name-part-type="superfamily">Elateroidea</tp:taxon-name-part></tp:taxon-name> and <tp:taxon-name><tp:taxon-name-part taxon-name-part-type="superfamily">Tenebrionoidea</tp:taxon-name-part></tp:taxon-name>, <tp:taxon-name><tp:taxon-name-part taxon-name-part-type="order">Coleoptera</tp:taxon-name-part></tp:taxon-name>)</article-title><source>MycoKeys</source><day>29</day><month>3</month><year>2021</year><volume>78</volume><fpage>79</fpage><lpage>117</lpage><pub-id pub-id-type="doi">10.3897/mycokeys.78.61836</pub-id></mixed-citation></tp:treatment-meta><tp:nomenclature><tp:taxon-name><object-id xmlns:xlink="http://www.w3.org/1999/xlink" content-type="arpha" xlink:type="simple">83B3D922-C113-5B73-A88D-31729B2B431E</object-id>
              <tp:taxon-name-part taxon-name-part-type="genus" reg="Tolypocladium">Tolypocladium</tp:taxon-name-part>
              <tp:taxon-name-part taxon-name-part-type="species" reg="inflatum">inflatum</tp:taxon-name-part>
            </tp:taxon-name><tp:taxon-authority>W. Gams</tp:taxon-authority><tp:nomenclature-citation-list><tp:nomenclature-citation><tp:taxon-name><tp:taxon-name-part taxon-name-part-type="genus" reg="Pachybasium"/> <tp:taxon-name-part taxon-name-part-type="species" reg="niveum"/></tp:taxon-name><comment>= <tp:taxon-name><tp:taxon-name-part taxon-name-part-type="genus" reg="Pachybasium">Pachybasium</tp:taxon-name-part> <tp:taxon-name-part taxon-name-part-type="species" reg="niveum">niveum</tp:taxon-name-part></tp:taxon-name> O. Rostr. </comment></tp:nomenclature-citation><tp:nomenclature-citation><tp:taxon-name><tp:taxon-name-part taxon-name-part-type="genus" reg="Tolypocladium"/> <tp:taxon-name-part taxon-name-part-type="species" reg="niveum"/></tp:taxon-name><comment>= <tp:taxon-name><tp:taxon-name-part taxon-name-part-type="genus" reg="Tolypocladium">Tolypocladium</tp:taxon-name-part> <tp:taxon-name-part taxon-name-part-type="species" reg="niveum">niveum</tp:taxon-name-part></tp:taxon-name> (O. Rostr.) Bissett </comment></tp:nomenclature-citation><tp:nomenclature-citation><tp:taxon-name><tp:taxon-name-part taxon-name-part-type="genus" reg="Cordyceps"/> <tp:taxon-name-part taxon-name-part-type="species" reg="subsessilis"/></tp:taxon-name><comment>= <tp:taxon-name><tp:taxon-name-part taxon-name-part-type="genus" reg="Cordyceps">Cordyceps</tp:taxon-name-part> <tp:taxon-name-part taxon-name-part-type="species" reg="subsessilis">subsessilis</tp:taxon-name-part></tp:taxon-name> Petch </comment></tp:nomenclature-citation><tp:nomenclature-citation><tp:taxon-name><tp:taxon-name-part taxon-name-part-type="genus" reg="Elaphocordyceps"/> <tp:taxon-name-part taxon-name-part-type="species" reg="subsessilis"/></tp:taxon-name><comment>= <tp:taxon-name><tp:taxon-name-part taxon-name-part-type="genus" reg="Elaphocordyceps">Elaphocordyceps</tp:taxon-name-part> <tp:taxon-name-part taxon-name-part-type="species" reg="subsessilis">subsessilis</tp:taxon-name-part></tp:taxon-name> (Petch) G.H. Sung, J.M. Sung &amp; Spatafora </comment></tp:nomenclature-citation><tp:nomenclature-citation><tp:taxon-name><tp:taxon-name-part taxon-name-part-type="genus" reg="Cordyceps"/> <tp:taxon-name-part taxon-name-part-type="species" reg="facis"/></tp:taxon-name><comment>= <tp:taxon-name><tp:taxon-name-part taxon-name-part-type="genus" reg="Cordyceps">Cordyceps</tp:taxon-name-part> <tp:taxon-name-part taxon-name-part-type="species" reg="facis">facis</tp:taxon-name-part></tp:taxon-name> Kobayasi &amp; Shimizu [as ‘Codyceps’] </comment></tp:nomenclature-citation></tp:nomenclature-citation-list></tp:nomenclature><tp:treatment-sec sec-type="host" id="SECID0ETYEK"><title>Hosts.</title><p><tp:taxon-name><tp:taxon-name-part taxon-name-part-type="family">Tenebrionidae</tp:taxon-name-part></tp:taxon-name> larvae (<xref ref-type="bibr" rid="B80">Shimizu 1997</xref>).</p></tp:treatment-sec><tp:treatment-sec sec-type="distribution" id="SECID0ECZEK"><title>Distribution.</title><p>Widely distributed (<xref ref-type="bibr" rid="B67">Petch 1937</xref>; <xref ref-type="bibr" rid="B36">Kobayasi 1982</xref>; <xref ref-type="bibr" rid="B89">Sung et al. 2007</xref>).</p></tp:treatment-sec><tp:treatment-sec sec-type="notes" id="SECID0EUZEK"><title>Note.</title><p>Hosts of the species were previously recorded as <tp:taxon-name><tp:taxon-name-part taxon-name-part-type="order">Coleoptera</tp:taxon-name-part></tp:taxon-name> larvae (<xref ref-type="bibr" rid="B67">Petch 1937</xref>; <xref ref-type="bibr" rid="B36">Kobayasi 1982</xref>). <xref ref-type="bibr" rid="B80">Shimizu (1997)</xref> identified them as <tp:taxon-name><tp:taxon-name-part taxon-name-part-type="family">Tenebrionidae</tp:taxon-name-part></tp:taxon-name> larvae.</p></tp:treatment-sec><ref-list><ref id="B80"><mixed-citation xmlns:xlink="http://www.w3.org/1999/xlink" xlink:type="simple"><person-group><name name-style="western"><surname>Shimizu</surname><given-names>D</given-names></name></person-group> (<year>1997</year>) Illustrated Vegetable Wasps and Plant Worms in Color. Ie-No-Hikari Association, Tokyo.</mixed-citation></ref><ref id="B67"><mixed-citation xmlns:xlink="http://www.w3.org/1999/xlink" xlink:type="simple"><person-group><name name-style="western"><surname>Petch</surname><given-names>T</given-names></name></person-group> (<year>1937</year>) <article-title>Notes on entomogenous fungi.</article-title><source>Transactions of the British Mycological Society</source><volume>21</volume>(<issue>1–2</issue>): <fpage>34</fpage>–<lpage>67</lpage>. <ext-link xlink:type="simple" ext-link-type="doi" xlink:href="10.1016/S0007-1536(37)80005-4">https://doi.org/10.1016/S0007-1536(37)80005-4</ext-link></mixed-citation></ref><ref id="B36"><mixed-citation xmlns:xlink="http://www.w3.org/1999/xlink" xlink:type="simple"><person-group><name name-style="western"><surname>Kobayasi</surname><given-names>Y</given-names></name></person-group> (<year>1982</year>) <article-title>Key to the taxa of the genera <italic><tp:taxon-name><tp:taxon-name-part taxon-name-part-type="genus">Cordyceps</tp:taxon-name-part></tp:taxon-name></italic> and <italic><tp:taxon-name><tp:taxon-name-part taxon-name-part-type="genus">Torrubiella</tp:taxon-name-part></tp:taxon-name></italic>.</article-title><source>Transactions of the Mycological Society of Japan</source><volume>23</volume>: <fpage>329</fpage>–<lpage>364</lpage>.</mixed-citation></ref><ref id="B89"><mixed-citation xmlns:xlink="http://www.w3.org/1999/xlink" xlink:type="simple"><person-group><name name-style="western"><surname>Sung</surname><given-names>GH</given-names></name><name name-style="western"><surname>Hywel-Jones</surname><given-names>NL</given-names></name><name name-style="western"><surname>Sung</surname><given-names>JM</given-names></name><name name-style="western"><surname>Luangsa-ard</surname><given-names>JJ</given-names></name><name name-style="western"><surname>Shrestha</surname><given-names>B</given-names></name><name name-style="western"><surname>Spatafora</surname><given-names>JW</given-names></name></person-group> (<year>2007</year>) <article-title>Phylogenetic classification of <italic><tp:taxon-name><tp:taxon-name-part taxon-name-part-type="genus">Cordyceps</tp:taxon-name-part></tp:taxon-name></italic> and the clavicipitaceous fungi.</article-title><source>Studies in Mycology</source><volume>57</volume>: <fpage>5</fpage>–<lpage>69</lpage>. <ext-link xlink:type="simple" ext-link-type="doi" xlink:href="10.3114/sim.2007.57.01">https://doi.org/10.3114/sim.2007.57.01</ext-link></mixed-citation></ref></ref-list></tp:taxon-treatment>
